# Supplementary material for: Investigating blood–brain barrier penetration and neurotoxicity of natural products for central nervous system drug development
Source: Sci Rep. 2025 Mar 3;15:7431. doi: 10.1038/s41598-025-90888-2 (PMC11876671; doi:10.1038/s41598-025-90888-2)
Supplement: Supplementary file 1 — Supplementary Material 1 [file 41598_2025_90888_MOESM1_ESM.xlsx]

## Sheet: Potentially Neurotoxic
Investigating Blood-Brain Barrier Penetration and Neurotoxicity of Natural Products for Central Nervous System Drug Development
Rintaro Kato, Li Zhang, Nivedita Kinatukara, Ruili Huang, Abhinav Asthana, Claire Weber, Menghang Xia, Xin Xu, and Pranav Shah*
National Center for Advancing Translational Sciences (NCATS), 9800 Medical Center Drive, Rockville, Maryland 20850, United States
*Corresponding Author: Pranav Shah, pranav.shah@nih.gov
Table S1: Comprehensive List of Compounds Exhibiting Moderate to High PAMPA-BBB Permeability and Potential Neurotoxicity.
Heat Map Y Axis	Compound Name	Sample ID	SMILES	Origin	PAMPA-BBB Pe(10^-6 cm/sec)	TNL AC50 (48 hr)	Viability AC50 (48hr)	Study	Year	Reference
1	Ellagic acid	NCGC00017245-17	OC1=CC2=C3C(OC(=O)C4=CC(O)=C(O)C(OC2=O)=C34)=C1O	Cranberries, strawberries, raspberries, pomegranates, pecans, walnuts, cherries, oak, etc.	119.5	3.053	4.002	CNS related (AD)	2024	Singh, N. A. K., & Prasad, S. (2024). Ellagic Acid Reverses Alterations in the Expression of AMPA Receptor and Its Scaffolding Proteins in the Cerebral Cortex and Memory Decline in STZ-sporadic Alzheimer' s Disease Mouse Model. Psychopharmacology, 10.1007/s00213-024-06622-9. Advance online publication. https://doi.org/10.1007/s00213-024-06622-9
2	null	NCGC00077816-01	COC1=CC2=C(O)C3=C(C(=O)OC3)C(C4=CC=C5OCOC5=C4)=C2C=C1OC	N/A	187.26	10.962	6.509	N/A	N/A	N/A
3	Plumbagin	NCGC00094567-10	CC1=CC(=O)C2=C(C=CC=C2O)C1=O	Roots of different plants eg. Plumbaginaceae, Droseraceae, and Ebenaceae	68.8	0.927	1.321	CNS related (PD)	2022	Su, Y., Li, M., Wang, Q., Xu, X., Qin, P., Huang, H., Zhang, Y., Zhou, Y., & Yan, J. (2022). Inhibition of the TLR/NF-κB Signaling Pathway and Improvement of Autophagy Mediates Neuroprotective Effects of Plumbagin in Parkinson's Disease. Oxidative medicine and cellular longevity, 2022, 1837278. https://doi.org/10.1155/2022/1837278
4	Imperatorin	NCGC00095209-06	CC(C)=CCOC1=C2OC(=O)C=CC2=CC3=C1OC=C3	Urena lobata L. (Malvaceae), Angelica archangelica, angelica adahurica, Glenhnia littoralis, Saposhnikovia divaricata, etc.	159.67	16.737		CNS related (Depression)	2022	Kowalczyk, J., Nakos-Bimpos, M., Polissidis, A., Dalla, C., Kokras, N., Skalicka-Woźniak, K., & Budzyńska, B. (2022). Imperatorin Influences Depressive-like Behaviors: A Preclinical Study on Behavioral and Neurochemical Sex Differences. Molecules (Basel, Switzerland), 27(4), 1179. https://doi.org/10.3390/molecules27041179
5	D3T	NCGC00095291-06	S=C1SSC=C1	Cruciferous vegetables such as broccoli and cabbage	97.85	51.213		CNS related diseases (EAE)	2016	Kuo, P. C., Brown, D. A., Scofield, B. A., Yu, I. C., Chang, F. L., Wang, P. Y., & Yen, J. H. (2016). 3H-1,2-dithiole-3-thione as a novel therapeutic agent for the treatment of experimental autoimmune encephalomyelitis. Brain, behavior, and immunity, 57, 173–186. https://doi.org/10.1016/j.bbi.2016.03.015
6	4'-METHOXYCHALCONE	NCGC00095535-01	COC1=CC=C(C=C1)C(=O)\C=C\C2=CC=CC=C2	citrus	>1000	23.641	23.641	CNS related (AD) - 2',6'-dihydroxy-4'-methoxy Dihydrochalcone	2021	Gonçalves, A. E., Malheiros, Â., Casarin, C. A., de França, L., Palomino-Salcedo, D. L., Ferreira, L. L. G., Andricopulo, A. D., Dávila-Rodríguez, M. J., Lacava, L. C., de Oliveira, A. S., & de Souza, M. M. (2021). 2',6'-dihydroxy-4'-methoxy Dihydrochalcone Improves the Cognitive Impairment of Alzheimer's Disease: A Structure-activity Relationship Study. Current topics in medicinal chemistry, 21(…
7	ONONETIN	NCGC00095540-06	COC1=CC=C(CC(=O)C2=CC=C(O)C=C2O)C=C1	Russian traditional medicine plant Ononis spinosa	172.17	24.496		Inhibition PregS-induced Ca^2+ influx	2023	Sasso, E. M., Muraki, K., Eaton-Fitch, N., Smith, P., Lesslar, O. L., Deed, G., & Marshall-Gradisnik, S. (2022). Transient receptor potential melastatin 3 dysfunction in post COVID-19 condition and myalgic encephalomyelitis/chronic fatigue syndrome patients. Molecular medicine (Cambridge, Mass.), 28(1), 98. https://doi.org/10.1186/s10020-022-00528-y
8	null	NCGC00095554-03	CCCCCC(=O)CC1=CC(O)=CC(O)=C1C(=O)OC2=CC(OC)=C(C(O)=O)C(CC(=O)CCCCC)=C2	N/A	>1000	6.663	N/A	N/A	N/A	N/A
9	3',4'-DIMETHOXYFLAVONE	NCGC00095629-02	COC1=C(OC)C=C(C=C1)C2=CC(=O)C3=C(O2)C=CC=C3	Primula veris and Lawsonia inermis	249.21	0.759		Neuroprotective inhibitors of parthanatos	2013	Fatokun, A. A., Liu, J. O., Dawson, V. L., & Dawson, T. M. (2013). Identification through high-throughput screening of 4'-methoxyflavone and 3',4'-dimethoxyflavone as novel neuroprotective inhibitors of parthanatos. British journal of pharmacology, 169(6), 1263–1278. https://doi.org/10.1111/bph.12201
10	3-HYDROXYFLAVONE	NCGC00095653-01	OC1=C(OC2=C(C=CC=C2)C1=O)C3=CC=CC=C3	papaya, raspberries, tea, black tea, pomegranate	181.17	2.97	1.835	Neuroprotective Roles ( central structures of flavanols)	2021	Tahir, M. S., Almezgagi, M., Zhang, Y., Bashir, A., Abdullah, H. M., Gamah, M., Wang, X., Zhu, Q., Shen, X., Ma, Q., Ali, M., Solangi, Z. A., Malik, W. S., & Zhang, W. (2021). Mechanistic new insights of flavonols on neurodegenerative diseases. Biomedicine & pharmacotherapy = Biomedecine & pharmacotherapie, 137, 111253. https://doi.org/10.1016/j.biopha.2021.111253
11	null	NCGC00095719-04	COC1=CC=C(C=C1)C(C=C)C2=CC(=O)C(OC)=CC2=O	N/A	142.6	1.258	1.329	N/A	N/A	N/A
12	null	NCGC00096016-04	COC1=CC=C(\C=C\C(=O)C2=C(O)C=CC(O)=C2)C=C1	Artemisia campestris	300.41	12.877	19.793	N/A	N/A	N/A
13	2 ,4 -DIHYDROXYCHALCONE	NCGC00096022-03	OC1=CC(O)=C(C=C1)C(=O)\C=C\C2=CC=CC=C2	Oxytropis falcata	222.92	16.871	20.931	NBR: Thrombin-induced platelets inhibition	2024	Fock, E., Pronin, N., Rukoyatkina, N., Whaley, A., Gambaryan, S., & Whaley, A. (2024). Thrombin-induced platelet inhibition by 2',4'-dihydroxychalcone and 2',4'-dihydroxydihydrochalcone is mediated by inhibition of ROS production and Thromboxane synthase a activity: structure-activity relationship of polyphenol secondary metabolites from Empetrum nigrum. Natural product research, 1–9. Advance onl…
14	Piperlongumine	NCGC00096028-07	COC1=CC(\C=C\C(=O)N2CCC=CC2=O)=CC(OC)=C1OC	Long pepper fruit Piper longum	90.26	3.739		Protects aluminum neurotoxicity in zebrafish	2023	Haridevamuthu, B., Raj, D., Kesavan, D., Muthuraman, S., Kumar, R. S., Mahboob, S., Al-Ghanim, K. A., Almutairi, B. O., Arokiyaraj, S., Gopinath, P., & Arockiaraj, J. (2023). Trihydroxy piperlongumine protects aluminium induced neurotoxicity in zebrafish: Behavioral and biochemical approach. Comparative biochemistry and physiology. Toxicology & pharmacology : CBP, 268, 109600. https://doi.org/10.…
15	3',4'-DIHYDROXYFLAVONE	NCGC00096030-01	OC1=CC=C(C=C1O)C2=CC(=O)C3=C(O2)C=CC=C3		93.94	15.722	19.793	Neuropathy	2023	Ramasamy, K., Shanmugasundaram, J., Subramanian, V., Manoharan, R., Kathirvelu, P., & Vijayaraghavan, R. (2023). 3', 4'-dihydroxyflavone ameliorates paclitaxel model of peripheral neuropathy in mice by modulating KATP channel, adenosine (A3) and GABAA (α2 subunit) receptors. Bioinformation, 19(6), 754–763. https://doi.org/10.6026/97320630019754
16	2',4'-DIHYDROXY-4-METHOXYCHALCONE	NCGC00096036-02	COC1=CC=C(\C=C\C(=O)C2=C(O)C=C(O)C=C2)C=C1	Artemisia palustris	356.8	37.221	21.488	(CNS Related) Glioblastoma multiform	2016	Kiekow, C. J., Figueiró, F., Dietrich, F., Vechia, L. D., Pires, E. N., Jandrey, E. H., Gnoatto, S. C., Salbego, C. G., Battastini, A. M., & Gosmann, G. (2016). Quercetin derivative induces cell death in glioma cells by modulating NF-κB nuclear translocation and caspase-3 activation. European journal of pharmaceutical sciences : official journal of the European Federation for Pharmaceutical Scien…
17	2',4'-DIHYDROXY-3,4-DIMETHOXYCHALCONE	NCGC00096048-02	COC1=C(OC)C=C(\C=C\C(=O)C2=C(O)C=C(O)C=C2)C=C1	Astragalus laxmannii	312.37	5.968		(NBR): HO-1 inducer	2015	Rücker, H., & Amslinger, S. (2015). Identification of heme oxygenase-1 stimulators by a convenient ELISA-based bilirubin quantification assay. Free radical biology & medicine, 78, 135–146. https://doi.org/10.1016/j.freeradbiomed.2014.10.506
18	null	NCGC00160161-01	COC1=C(OC)C(=O)C(=CC1=O)[C@H](C=C)C2=CC=CC=C2	N/A	69.84	1.068	6.536	N/A	N/A	N/A
19	null	NCGC00160220-01	CC=C1CN2CC[C@@]34[C@@H]2C[C@H]1C(C=O)=C3NC5=C(O)C=CC=C45	N/A	18.25	0.157		N/A	N/A	N/A
20	null	NCGC00160222-01	CC1(C)OC1COC2=C3OC(=O)C=CC3=CC4=C2OC=C4	N/A	210.07	24.496		N/A	N/A	N/A
21	BRASSININ	NCGC00161625-02	CSC(=S)NCC1=CNC2=CC=CC=C12	brassica carinata, brassica oleracea, etc.	266.54	6.342		NBR: Alleviates cancer cachexia by suppressing diverse inflammatory mechanisms	2020	Yang, M. H., Jung, Y. Y., Um, J. Y., Sethi, G., & Ahn, K. S. (2024). Brassinin alleviates cancer cachexia by suppressing diverse inflammatory mechanisms in mice. MedComm, 5(6), e558. https://doi.org/10.1002/mco2.558
22	null	NCGC00161918-01	COC1=CC2=C(C=C1OC)C(=C3C(=O)OCC3=C2OC(C)=O)C4=CC=C5OCOC5=C4	N/A	349.45	3.105	9.92	N/A	N/A	N/A
23	(5R,5aR,8aR)-5-(4-hydroxy-3,5-dimethoxyphenyl)-5,8,8a,9-tetrahydrofuro[3',4':6,7]naphtho[2,3-d][1,3]dioxol-6(5aH)-one	NCGC00161920-01	COC1=CC(=CC(OC)=C1O)[C@H]2[C@@H]3[C@H](COC3=O)CC4=C2C=C5OCOC5=C4	N/A	11.19	0.585	0.656	N/A	N/A	N/A
24	Alpha-Peltatin	NCGC00161931-01	COC1=CC(=CC(OC)=C1O)C2C3C(COC3=O)CC4=C2C=C5OCOC5=C4O	Linum capitatum, Linum corymbulosum, and other organisms	14.2	0.003	0.002	No recent biological data (post 2010)	N/A	N/A
25	Trichostatin A	NCGC00162453-19	C[C@H](\C=C(C)\C=C\C(=O)NO)C(=O)C1=CC=C(C=C1)N(C)C	Streptomyces	54.74	1.655	0.472	Neuroprotective effects (AD) by regulating amyloid β plaques	2021	Su, Q., Li, T., He, P. F., Lu, X. C., Yu, Q., Gao, Q. C., Wang, Z. J., Wu, M. N., Yang, D., & Qi, J. S. (2021). Trichostatin A ameliorates Alzheimer's disease-related pathology and cognitive deficits by increasing albumin expression and Aβ clearance in APP/PS1 mice. Alzheimer's research & therapy, 13(1), 7. https://doi.org/10.1186/s13195-020-00746-8
26	beta-NICOTYRINE	NCGC00163362-01	CN1C=CC=C1C2=CN=CC=C2	Tabacco	101.99	8.456		NBR: Reduces the DNA damage from the presence of nicotine	2014	Ordonez, P., Sierra, A. B., Camacho, O. M., Baxter, A., Banerjee, A., Waters, D., & Minet, E. (2014). Nicotine, cotinine, and β-nicotyrine inhibit NNK-induced DNA-strand break in the hepatic cell line HepaRG. Toxicology in vitro : an international journal published in association with BIBRA, S0887-2333(14)00135-0. Advance online publication. https://doi.org/10.1016/j.tiv.2014.06.017
27	ManumycinA	NCGC00163506-03	CCCCC(C)\C=C(C)\C=C(/C)C(=O)NC1=CC(O)(\C=C\C=C\C=C\C(=O)NC2=C(O)CCC2=O)C3OC3C1=O	Streptomyces parvulus	64.03	6.431	8.333	NBR: Antitumor and anticancer effects by triggering the mitochonddrial apoptotic pathway	2015	Cho, J. J., Chae, J. I., Kim, K. H., Cho, J. H., Jeon, Y. J., Oh, H. N., Yoon, G., Yoon, D. Y., Cho, Y. S., Cho, S. S., & Shim, J. H. (2015). Manumycin A from a new Streptomyces strain induces endoplasmic reticulum stress-mediated cell death through specificity protein 1 signaling in human oral squamous cell carcinoma. International journal of oncology, 47(5), 1954–1962. https://doi.org/10.3892/i…
28	CHRYSOERIOL	NCGC00163527-01	COC1=C(O)C=CC(=C1)C2=CC(=O)C3=C(O2)C=C(O)C=C3O	Schouwia thebaica, Perilla frutescens, and other organisms	178.56	2.221		CNS related (Epilepsy)	2020	Smilin Bell Aseervatham, G., Abbirami, E., Sivasudha, T., & Ruckmani, K. (2020). Passiflora caerulea L. fruit extract and its metabolites ameliorate epileptic seizure, cognitive deficit and oxidative stress in pilocarpine-induced epileptic mice. Metabolic brain disease, 35(1), 159–173. https://doi.org/10.1007/s11011-019-00501-5
29	CINOBUFAGIN	NCGC00163528-01	CC(=O)O[C@H]1[C@H]2O[C@]23[C@@H]4CC[C@@H]5C[C@@H](O)CC[C@]5(C)[C@H]4CC[C@]3(C)[C@H]1C6=COC(=O)C=C6	bufadienolide from toad venom	45.36	0.618	0.093	Inhibit tumor growth in GBM	2021	He, K., Wang, G. X., Zhao, L. N., Cui, X. F., Su, X. B., Shi, Y., Xie, T. P., Hou, S. W., & Han, Z. G. (2021). Cinobufagin Is a Selective Anti-Cancer Agent against Tumors with EGFR Amplification and PTEN Deletion. Frontiers in pharmacology, 12, 775602. https://doi.org/10.3389/fphar.2021.775602
30	Mezerein	NCGC00163595-02	C[C@@H]1[C@@H](OC(=O)\C=C\C=C\C2=CC=CC=C2)[C@@]3(OC4(O[C@@H]3[C@@H]5[C@@H]6O[C@]6(CO)[C@@H](O)[C@@]7(O)[C@@H](C=C(C)C7=O)[C@@]15O4)C8=CC=CC=C8)C(C)=C	Sap of Daphne mezereum and related plants	15.59	16.336	9.412	CNS related (PD)	2016	Han, B. S., Kim, K. S., Kim, Y. J., Jung, H. Y., Kang, Y. M., Lee, K. S., Sohn, M. J., Kim, C. H., Kim, K. S., & Kim, W. G. (2016). Daphnane Diterpenes from Daphne genkwa Activate Nurr1 and Have a Neuroprotective Effect in an Animal Model of Parkinson's Disease. Journal of natural products, 79(6), 1604–1609. https://doi.org/10.1021/acs.jnatprod.6b00110
31	Cryptotanshinone	NCGC00163650-06	C[C@H]1COC2=C1C(=O)C(=O)C3=C4CCCC(C)(C)C4=CC=C23	Root of the asian medicinal plant, Salvia miotiorrhiza bunge	11.99	21.07	19.793	Neuroprotective effects against oxidative stress (PD)	2023	Sun, J. M., Agarwal, S., Desai, T. D., Ju, D. T., Chang, Y. M., Liao, S. C., Ho, T. J., Yeh, Y. L., Kuo, W. W., Lin, Y. J., & Huang, C. Y. (2023). Cryptotanshinone protects against oxidative stress in the paraquat-induced Parkinson's disease model. Environmental toxicology, 38(1), 39–48. https://doi.org/10.1002/tox.23660
32	Deoxyschizandrin	NCGC00163662-03	COC1=C(OC)C(OC)=C2C(C[C@H](C)[C@H](C)CC3=CC(OC)=C(OC)C(OC)=C23)=C1	Schisandra Berries	171.19	15.931		Antidepressant and amelioration of dendritic spine densities	2021	Ma, X., Zhu, Z., Guo, S., & Duan, J. (2021). The effect of deoxyschizandrin on chronic unpredictable mild stress-induced depression. Biotechnology and applied biochemistry, 68(1), 52–59. https://doi.org/10.1002/bab.1893
33	6,7-dihydroxy Bergamottin	NCGC00165947-01	C\C(CCC(O)C(C)(C)O)=C/COC1=C2C=CC(=O)OC2=CC3=C1C=CO3	Pomelo, grapefruits, sour oranges	54.68	6.033		NBR: Inhibits cytochrome P450 3A4	2020	Yamasaki, K., Iohara, D., Oyama, Y., Nishizaki, N., Kawazu, S., Nishi, K., Kadowaki, D., Taguchi, K., Otagiri, M., & Seo, H. (2020). Processing grapefruit juice with γ-cyclodextrin attenuates its inhibitory effect on cytochrome P450 3A activity. The Journal of pharmacy and pharmacology, 72(3), 356–363. https://doi.org/10.1111/jphp.13212
34	null	NCGC00166008-01	CC(=O)C1=C(O)C=CC=C1O	N/A	44.67	1.979	N/A	N/A	N/A	N/A
35	Cinnamyl alcohol	NCGC00166097-02	OC\C=C\C1=CC=CC=C1	Cinnamon leaves	97.45	5.951		Protective effects against oxidative stress on brain microvascular endothelial cells	2016	Li, X. D., Gu, L. W., Ran, Q. S., Zhou, P., Zhan, X. L., Li, C. H., & Jiang, T. L. (2016). Zhongguo Zhong yao za zhi = Zhongguo zhongyao zazhi = China journal of Chinese materia medica, 41(12), 2315–2320. https://doi.org/10.4268/cjcmm20161224
36	Chelidonine	NCGC00167959-08	CN1CC2=C(C=CC3=C2OCO3)[C@H]4[C@@H](O)CC5=CC6=C(OCO6)C=C5[C@@H]14	Papaveraceae	75	7.543	5.801	NBR: Anti cancer, anti migratory and anti invasive effects	2015	Kim, O., Hwangbo, C., Kim, J., Li, D. H., Min, B. S., & Lee, J. H. (2015). Chelidonine suppresses migration and invasion of MDA-MB-231 cells by inhibiting formation of the integrin-linked kinase/PINCH/α-parvin complex. Molecular medicine reports, 12(2), 2161–2168. https://doi.org/10.3892/mmr.2015.3621
37	Lutein	NCGC00167965-01	CC(\C=C\C=C(C)\C=C\[C@H]1C(C)=C[C@H](O)CC1(C)C)=C/C=C/C=C(C)/C=C/C=C(\C)C=CC2=C(C)C[C@@H](O)CC2(C)C	Found in green leafy vegetables such as spinach, kale, yellow carrots.	27.99	24.168	21.07	Early infant cognitive development	2024	Zhang, Y., Dawson, R., Kong, L., & Tan, L. (2024). Lutein supplementation for early-life health and development: current knowledge, challenges, and implications. Critical reviews in food science and nutrition, 1–16. Advance online publication. https://doi.org/10.1080/10408398.2024.2357275
38	Cannabinol	NCGC00168261-01	CCCCCC1=CC(O)=C2C(OC(C)(C)C3=CC=C(C)C=C23)=C1	Cannabis	20.56	28.168	35.198	Neuroprotective by targetting the oxytosis/ferropsotis cell death pathway	2022	Liang, Z., Soriano-Castell, D., Kepchia, D., Duggan, B. M., Currais, A., Schubert, D., & Maher, P. (2022). Cannabinol inhibits oxytosis/ferroptosis by directly targeting mitochondria independently of cannabinoid receptors. Free radical biology & medicine, 180, 33–51. https://doi.org/10.1016/j.freeradbiomed.2022.01.001
39	Deserpidine	NCGC00168786-02	CO[C@H]1[C@@H](C[C@@H]2CN3CCC4=C(NC5=C4C=CC=C5)[C@H]3C[C@@H]2[C@@H]1C(=O)OC)OC(=O)C6=CC(OC)=C(OC)C(OC)=C6	Rauwolfia canescens (family Apocynaceae)	42.06	11.345	16.626	Targeted melanoma brain metastasis treatment	2023	Rigg, E., Wang, J., Xue, Z., Lunavat, T. R., Liu, G., Hoang, T., Parajuli, H., Han, M., Bjerkvig, R., Nazarov, P. V., Nicot, N., Kreis, S., Margue, C., Nomigni, M. T., Utikal, J., Miletic, H., Sundstrøm, T., Ystaas, L. A. R., Li, X., & Thorsen, F. (2023). Inhibition of extracellular vesicle-derived miR-146a-5p decreases progression of melanoma brain metastasis via Notch pathway dysregulation in a…
40	Sesamin	NCGC00169864-03	C1OC2=C(O1)C=C(C=C2)[C@H]3OC[C@H]4[C@@H]3CO[C@@H]4C5=CC6=C(OCO6)C=C5	Bark of Fagara plants and from sesame oil	211.46	14.198		Modified sesamin attenuates neuronal apoptosis	2024	Wang, L., Qu, Z., Sun, Q., Mao, Z., Si, P., & Wang, W. (2024). 4-Hydroxysesamin, a Modified Natural Compound, Attenuates Neuronal Apoptosis After Ischemic Stroke via Inhibiting MAPK Pathway. Neuropsychiatric disease and treatment, 20, 523–533. https://doi.org/10.2147/NDT.S444760
41	(-)-Sinoacutine	NCGC00537968-01	COC1=C[C@@]23CCN(C)[C@H](CC4=C2C(O)=C(OC)C=C4)C3=CC1=O	Stephania yunnanensis, stephania cephalantha, Peumus boldus leaf	11.48	15.213		NBR: Inhibits inflammatory responses in ALI PK study was done	2021	Zhao, Y., Cui, L., Yang, X. X., Sun, X., Liu, Y., Yang, Z., Zhu, L., Peng, C., Li, D., Cai, J., & Ma, Y. (2021). Sinoacutine inhibits inflammatory responses to attenuates acute lung injury by regulating NF-κB and JNK signaling pathways. BMC complementary medicine and therapies, 21(1), 284. https://doi.org/10.1186/s12906-021-03458-0
										Zhu, L., Mei, J., Peng, C., Zhao, Y., Liu, Y., Cui, L., Zhang, K., & Ma, Y. (2022). Pharmacokinetics, tissue distribution, plasma protein binding rate and excretion of sinoacutine following intravenous administration in female and male Sprague-Dawley rats. Xenobiotica; the fate of foreign compounds in biological systems, 52(1), 91–98. https://doi.org/10.1080/00498254.2022.2036390
42	Beta-yohimbine	NCGC00013260-09	COC(=O)[C@H]1[C@@H](O)CC[C@H]2CN3CCC4=C(NC5=C4C=CC=C5)[C@@H]3C[C@@H]12	Aspidosperma ulei stem and root extracts	41.81	11.77		Antimalarial potential	2013	dos Santos Torres, Z. E., Silveira, E. R., Rocha e Silva, L. F., Lima, E. S., de Vasconcellos, M. C., de Andrade Uchoa, D. E., Filho, R. B., & Pohlit, A. M. (2013). Chemical composition of Aspidosperma ulei Markgr. and antiplasmodial activity of selected indole alkaloids. Molecules (Basel, Switzerland), 18(6), 6281–6297. https://doi.org/10.3390/molecules18066281
43	Ellipticine	NCGC00015411-14	CC1=C2NC3=C(C=CC=C3)C2=C(C)C4=CN=CC=C14	Oschrosia elliptica, tropical evergreen trees, leaves	>1000	2.644	19.5888	Anticancer potential, Permeates BBB	2003	Stiborová, M., Breuer, A., Aimová, D., Stiborová-Rupertová, M., Wiessler, M., & Frei, E. (2003). DNA adduct formation by the anticancer drug ellipticine in rats determined by 32P postlabeling. International journal of cancer, 107(6), 885–890. https://doi.org/10.1002/ijc.11511
44	Gossypol	NCGC00016423-20	CC(C)C1=C(O)C(O)=C(C=O)C2=C1C=C(C)C(=C2O)C3=C(O)C4=C(C=O)C(O)=C(O)C(C(C)C)=C4C=C3C	Cottonseed	393	7.6	6.90608	Affects hippocampal neurogenesis	2021	Zhu, X., Wu, Y., Pan, J., Li, C., Huang, J., Cui, E., Chen, Z., Zhou, W., Chai, X., & Zhao, S. (2021). Neuroinflammation Induction and Alteration of Hippocampal Neurogenesis in Mice Following Developmental Exposure to Gossypol. The international journal of neuropsychopharmacology, 24(5), 419–433. https://doi.org/10.1093/ijnp/pyaa093
45	Securinine	NCGC00017322-08	O=C1O[C@@]23CC(C=CC2=C1)N4CCCC[C@H]34	Securinega suffruticosa leaves	22.03	16.163		SMA therapeutics	2017	Chen, Y. C., Chang, J. G., Liu, T. Y., Jong, Y. J., Cheng, W. L., & Yuo, C. Y. (2017). Securinine enhances SMN2 exon 7 inclusion in spinal muscular atrophy cells. Biomedicine & pharmacotherapy = Biomedecine & pharmacotherapie, 88, 708–714. https://doi.org/10.1016/j.biopha.2017.01.104
46	Reserpine	NCGC00091250-16	CO[C@H]1[C@@H](C[C@@H]2CN3CCC4=C(NC5=CC(OC)=CC=C45)[C@H]3C[C@@H]2[C@@H]1C(=O)OC)OC(=O)C6=CC(OC)=C(OC)C(OC)=C6	Rauwolfia serpentina dried root	90.1	31.7914	35.1975	Widespread neuronal loss during development, depression, and motor function inhibition	2021	van Onselen, R., & Downing, T. G. (2021). Neonatal Reserpine Administration Produces Widespread Neuronal Losses and ⍺-Synuclein Inclusions in a Rat Model. Neurotoxicity research, 39(6), 1762–1770. https://doi.org/10.1007/s12640-021-00434-x
47	null	NCGC00160234-01	CN1CCC2=C[C@@H](O)[C@@H]3OC(=O)C4=C(C=C5OCOC5=C4)[C@H]3C12	N/A	22.29	2.21991	N/A	N/A	N/A	N/A
48	Tacrolimus	NCGC00163470-20	CO[C@@H]1C[C@@H](CC[C@H]1O)\C=C(/C)[C@H]2OC(=O)[C@@H]3CCCCN3C(=O)C(=O)[C@]4(O)O[C@@H]([C@H](C[C@H]4C)OC)[C@H](C[C@@H](C)C\C(C)=C\[C@@H](CC=C)C(=O)C[C@H](O)[C@H]2C)OC	fermented Streptomyces tsukubaensis, bacteria on Mount Tsukuba	154.13	2.64553	4.19048	Neuroprotective	2023	Smith, M. J., Penny, T., Pham, Y., Sutherland, A. E., Jenkin, G., Fahey, M. C., Paton, M. C. B., Finch-Edmondson, M., Miller, S. L., & McDonald, C. A. (2023). Neuroprotective Action of Tacrolimus before and after Onset of Neonatal Hypoxic-Ischaemic Brain Injury in Rats. Cells, 12(22), 2659. https://doi.org/10.3390/cells12222659
49	Sterigmatocystin	NCGC00163627-01	COC1=C2C(=O)C3=C(O)C=CC=C3OC2=C4C5C=CO[C@@H]5OC4=C1	fungi Aspergillus nidulans and A. versicolor	221	2.31902		Disruption of Neurogenesis	2021	Takashima, K., Nakajima, K., Shimizu, S., Ojiro, R., Tang, Q., Okano, H., Takahashi, Y., Ozawa, S., Jin, M., Yoshinari, T., Yoshida, T., Sugita-Konishi, Y., & Shibutani, M. (2021). Disruption of postnatal neurogenesis and adult-stage suppression of synaptic plasticity in the hippocampal dentate gyrus after developmental exposure to sterigmatocystin in rats. Toxicology letters, 349, 69–83. https:/…
50	Apicidin	NCGC00165733-09	CC[C@H](C)[C@@H]1NC(=O)[C@H](CC2=CN(OC)C3=CC=CC=C23)NC(=O)[C@H](CCCCCC(=O)CC)NC(=O)[C@H]4CCCCN4C1=O	fungus Fusarium pallidoroseum	55.75	4.83809	2.16784	Reversing memory deficits (AD)	2023	Luo, B., Chen, J., Zhou, G. F., Xie, X. Y., Tang, J., Wen, Q. X., Song, L., Xie, S. Q., Long, Y., Chen, G. J., & Hu, X. T. (2023). Apicidin attenuates memory deficits by reducing the Aβ load in APP/PS1 mice. CNS neuroscience & therapeutics, 29(5), 1300–1311. https://doi.org/10.1111/cns.14102
51	Celastrol	NCGC00178913-06	CC1=C(O)C(=O)C=C2C1=CC=C3[C@@]2(C)CC[C@@]4(C)[C@@H]5C[C@@](C)(CC[C@]5(C)CC[C@]34C)C(O)=O	Chinese herb Tripterygium wilfordi	142.58	4.92047	5.46882	Neuroprotective effects through protecting the BBB	2021	Xu, H., Cai, Y., Yu, M., Sun, J., Cai, J., Li, J., Qin, B., Ying, G., Chen, T., Shen, Y., Jie, L., Xu, D., Gu, C., Wang, C., Hu, X., Chen, J., Wang, L., & Chen, G. (2021). Celastrol protects against early brain injury after subarachnoid hemorrhage in rats through alleviating blood-brain barrier disruption and blocking necroptosis. Aging, 13(12), 16816–16833. https://doi.org/10.18632/aging.203221
52	Aclacinomycin	NCGC00178922-02	CC[C@@]1(O)C[C@H](O[C@H]2C[C@@H]([C@H](O)[C@H](C)O2)N(C)C)C3=C(C=C4C(=O)C5=C(C(O)=CC=C5)C(=O)C4=C3O)[C@H]1C(=O)OC	Streptomyces galilaeus	115.71	15.973	9.81763	No recent biological data (post 2010)	N/A	N/A
53	null	NCGC00178933-02	CC[C@@]1(O)C[C@H](O[C@H]2C[C@@H]([C@H](O)[C@H](C)O2)N(C)C)C3=C(C=C4C(=O)C5=C(C(O)=CC=C5O)C(=O)C4=C3O)[C@H]1C(=O)OC	N/A	31.89	0.475384	0.810048	N/A	N/A	N/A
54	null	NCGC00179158-03	CC(=O)O[C@@H]1C[C@@]2(C)[C@@H](C[C@H]3O[C@@]23[C@@]4(C)C1[C@@]5(C)C=CC(=O)C(C)(C)C5=C(O)C4=O)C6=COC=C6	N/A	17.6	2.76699	2.34851	N/A	N/A	N/A
55	Magnamycin A/Carbomycin A	NCGC00181116-02	CO[C@H]1[C@@H](CC(=O)O[C@H](C)C[C@@H]2OC2C=CC(=O)[C@H](C)C[C@H](CC=O)[C@@H]1OC3OC(C)C(OC4CC(C)(O)C(OC(=O)CC(C)C)C(C)O4)C(C3O)N(C)C)OC(C)=O	Streptomyces parvulus	31.86	27.052		NBR; antibiotic	2017	Niu, H., Yee, R., Cui, P., Tian, L., Zhang, S., Shi, W., Sullivan, D., Zhu, B., Zhang, W., & Zhang, Y. (2017). Identification of Agents Active against Methicillin-Resistant Staphylococcus aureus USA300 from a Clinical Compound Library. Pathogens (Basel, Switzerland), 6(3), 44. https://doi.org/10.3390/pathogens6030044
56	Vincristine	NCGC00181127-02	CC[C@]1(O)C[C@H]2C[N@](C1)CCC3=C(NC4=C3C=CC=C4)[C@@](C2)(C(=O)OC)C5=CC6=C(C=C5OC)N(C)[C@@H]7[C@]68CCN9CC=C[C@](CC)([C@@H]89)[C@@H](OC(C)=O)[C@]7(O)C(=O)OC	Dried leag of periwinkle (Catharanthus roseus)	21.19	30.356	37.2214	Neurotoxic, peripheral neuropathy	2014	Talebian, A., Goudarzi, R. M., Mohammadzadeh, M., & Mirzadeh, A. S. (2014). Vincristine-induced cranial neuropathy. Iranian journal of child neurology, 8(1), 66–68.
57	Patupilone/ Epothilone B	NCGC00181131-03	C[C@H]1CCC[C@@]2(C)O[C@H]2C[C@H](OC(=O)C[C@H](O)C(C)(C)C(=O)[C@H](C)[C@H]1O)C(\C)=C\C3=CSC(C)=N3	Sporangium cellulosum	10.52	0.006796		Axonal Regeneration	2017	Li, H., & Wu, W. (2017). Microtubule stabilization promoted axonal regeneration and functional recovery after spinal root avulsion. The European journal of neuroscience, 46(1), 1650–1662. https://doi.org/10.1111/ejn.13585
58	null	NCGC00183677-03	COC1=CC(O)=C2C(=C1)C3OC3C[C@H](O)[C@H](O)C(=O)C=CC[C@H](C)OC2=O	N/A	69.28	35.8722	28.1678	N/A	N/A	N/A
59	null	NCGC00187466-01	CC1(C)OC2=CC=C(C(=O)\C=C\C3=CC=CC=C3)C(O)=C2C=C1	N/A	10.22	2.18143		N/A	N/A	N/A
60	4H-1-BENZOPYRAN-4-ONE, 8-(4-DIBENZOTHIENYL)-2-(4-MORPHOLINYL)-|8-(4-DIBENZOTHIENYL)-2-(4-MORPHOLINYL)-4H-1-BENZOPYRAN-4-ONE|KU-57788|NU-7441	NCGC00250377-07	O=C1C=C(OC2=C(C=CC=C12)C3=CC=CC4=C3SC5=C4C=CC=C5)N6CCOCC6		101.9	2.84943	7.60348	Reduced GSC tumor sphere formation (brain)	2021	Fang, X., Huang, Z., Zhai, K., Huang, Q., Tao, W., Kim, L., Wu, Q., Almasan, A., Yu, J. S., Li, X., Stark, G. R., Rich, J. N., & Bao, S. (2021). Inhibiting DNA-PK induces glioma stem cell differentiation and sensitizes glioblastoma to radiation in mice. Science translational medicine, 13(600), eabc7275. https://doi.org/10.1126/scitranslmed.abc7275
61	Xanthenone	NCGC00255049-01	O=C1C2=C(OC3=C1C=CC=C3)C=CC=C2	Commonly present in plan families Gentianaceae and Clusiaceae (Guttiferae)	173.17	18.5667		Neuroprotective potential	2018	Abdel-Fattah, M. M., Messiha, B. A. S., & Mansour, A. M. (2018). Modulation of brain ACE and ACE2 may be a promising protective strategy against cerebral ischemia/reperfusion injury: an experimental trial in rats. Naunyn-Schmiedeberg's archives of pharmacology, 391(9), 1003–1020. https://doi.org/10.1007/s00210-018-1523-3
62	Desoxycortone	NCGC00256184-01	C[C@]12CC[C@H]3[C@@H](CCC4=CC(=O)CC[C@]34C)[C@@H]1CC[C@@H]2C(=O)CO	Abedus herberti, Homo sapiens (synthesized by adrenal gland)	65.13	33.4792		Increased seizures in epileptic rats	2023	Dezsi, G., Ozturk, E., Harris, G., Paul, C., O'Brien, T. J., & Jones, N. C. (2023). Metyrapone abolishes spike-wave discharge seizures in genetic absence epilepsy rats from Strasbourg by reducing stress hormones. Epilepsia, 64(6), 1684–1693. https://doi.org/10.1111/epi.17584
63	Nootkatone	NCGC00256230-01	C[C@@H]1CC(=O)C=C2CC[C@H](C[C@@]12C)C(C)=C	grapefruit peel	63.29	13.1451	3.9841	remission of PD symptoms	2022	Yao, Z., Li, J., Bian, L., Li, Q., Wang, X., Yang, X., Wei, X., Wan, G., Wang, Y., Shi, J., & Guo, J. (2022). Nootkatone alleviates rotenone-induced Parkinson's disease symptoms through activation of the PI3K/Akt signaling pathway. Phytotherapy research : PTR, 36(11), 4183–4200. https://doi.org/10.1002/ptr.7552
64	3-methoxy-5-methylphenol	NCGC00256686-01	COC1=CC(C)=CC(O)=C1	Hydnocarpus annamensis	49.71	13.4024		NBR: Biomarker for bladder cancer detection	2022	Ligor, T., Adamczyk, P., Kowalkowski, T., Ratiu, I. A., Wenda-Piesik, A., & Buszewski, B. (2022). Analysis of VOCs in Urine Samples Directed towards of Bladder Cancer Detection. Molecules (Basel, Switzerland), 27(15), 5023. https://doi.org/10.3390/molecules27155023
65	Creosol	NCGC00256731-01	COC1=C(O)C=CC(C)=C1	wood tar and guaiacum resin	115.19	15.2668	10.4995	NBR: Antioxidant, antibacterial, and cytotoxic activities	2016	Coccimiglio, J., Alipour, M., Jiang, Z. H., Gottardo, C., & Suntres, Z. (2016). Antioxidant, Antibacterial, and Cytotoxic Activities of the Ethanolic Origanum vulgare Extract and Its Major Constituents. Oxidative medicine and cellular longevity, 2016, 1404505. https://doi.org/10.1155/2016/1404505
66	Hydroquinone monoethyl ether	NCGC00256790-01	CCOC1=CC=C(O)C=C1	Coffee beans, broccoli, pear tree bark, red wine, wheat germ	34.98	13.6164		NBR: Hyperpigmentation treatment	2019	Blanco-Salas, J., Vazquez, F. M., Hortigón-Vinagre, M. P., & Ruiz-Tellez, T. (2019). Bioactive Phytochemicals from Mercurialis spp. Used in Traditional Spanish Medicine. Plants (Basel, Switzerland), 8(7), 193. https://doi.org/10.3390/plants8070193
67	Apigenin	NCGC00260750-01	OC1=CC=C(C=C1)C2=CC(=O)C3=C(O2)C=C(O)C=C3O	chamomile tea	36.25	35.8722	37.2214	Protection against age-related cognitive dysfunction	2024	Cavalier, A. N., Clayton, Z. S., Wahl, D., Hutton, D. A., McEntee, C. M., Seals, D. R., & LaRocca, T. J. (2024). Protective effects of apigenin on the brain transcriptome with aging. Mechanisms of ageing and development, 217, 111889. https://doi.org/10.1016/j.mad.2023.111889
68	Chelerythrine chloride	NCGC00260926-01	COC1=CC=C2C3=CC=C4C=C5OCOC5=CC4=C3[N+](C)=CC2=C1OC	root of Zanthoxylum simulans, Chelidonium majus L., and other Papaveraceae	94.67	2.78903	2.18751	Intracranial tumor suppression (GBM)	2022	Zhu, M., Niu, J., Jiang, J., Dong, T., Chen, Y., Yang, X., & Liu, P. (2022). Chelerythrine inhibits the progression of glioblastoma by suppressing the TGFB1-ERK1/2/Smad2/3-Snail/ZEB1 signaling pathway. Life sciences, 293, 120358. https://doi.org/10.1016/j.lfs.2022.120358
69	Caffeic acid phenethyl ester	NCGC00260954-01	OC1=CC=C(\C=C\C(=O)OCCC2=CC=CC=C2)C=C1O	propolis (from honeybee hives)	>1000	22.1618	24.8438	Arrests development of cognitive deficits (AD)	2017	Kumar, M., Kaur, D., & Bansal, N. (2017). Caffeic Acid Phenethyl Ester (CAPE) Prevents Development of STZ-ICV Induced dementia in Rats. Pharmacognosy magazine, 13(Suppl 1), S10–S15. https://doi.org/10.4103/0973-1296.203974
70	Genistein	NCGC00261205-01	OC1=CC=C(C=C1)C2=COC3=C(C(O)=CC(O)=C3)C2=O	tofu, fava beans, soybeans, kudzu, and lupin	35.4	33.3937		Neuroprotective from epileptic brain injury	2021	Hu QP, Yan HX, Peng F, Feng W, Chen FF, Huang XY, Zhang X, Zhou YY, Chen YS. Genistein protects epilepsy-induced brain injury through regulating the JAK2/STAT3 and Keap1/Nrf2 signaling pathways in the developing rats. Eur J Pharmacol. 2021 Dec 5;912:174620. doi: 10.1016/j.ejphar.2021.174620. Epub 2021 Nov 6. PMID: 34752743.
71	Harmane	NCGC00261290-01	CC1=NC=CC2=C1NC3=CC=CC=C23	Passiflora incarnata (purple passionflower)	59.65	3.21178	12.233	Potential psychiatric therapy	2015	Abu Ghazaleh, H., Lalies, M. D., Nutt, D. J., & Hudson, A. L. (2015). The modulatory action of harmane on serotonergic neurotransmission in rat brain. Brain research, 1597, 57–64. https://doi.org/10.1016/j.brainres.2014.11.056
72	Hydrastine	NCGC00261291-01	COC1=CC=C2[C@@H](OC(=O)C2=C1OC)[C@H]3N(C)CCC4=CC5=C(OCO5)C=C34	goldenseal (Hydrastis canadensis)	57.36	26.055	22.7771	Potential treatment of ALS	2023	Shi, Y., & Zhu, R. (2023). Analysis of damage-associated molecular patterns in amyotrophic lateral sclerosis based on ScRNA-seq and bulk RNA-seq data. Frontiers in neuroscience, 17, 1259742. https://doi.org/10.3389/fnins.2023.1259742
73	Lobeline hydrochloride	NCGC00261383-01	CN1[C@H](C[C@H](O)C2=CC=CC=C2)CCC[C@@H]1CC(=O)C3=CC=CC=C3	Lobelia inflata (Indian tobacco)	31.8	9.95745	22.472	Potentially reduce depression symptoms	2015	Rahman S. (2015). Targeting brain nicotinic acetylcholine receptors to treat major depression and co-morbid alcohol or nicotine addiction. CNS & neurological disorders drug targets, 14(5), 647–653. https://doi.org/10.2174/1871527314666150429112954
74	Noscapine	NCGC00261525-01	COC1=C(OC)C2=C(C=C1)[C@H](OC2=O)[C@@H]3N(C)CCC4=C3C(OC)=C5OCOC5=C4	opium poppy Papaver somniferum	74.54	1.06353	11.6042	Microtubule-inhibitor, potential GBM treatment	2019	Altinoz, M. A., Topcu, G., Hacimuftuoglu, A., Ozpinar, A., Ozpinar, A., Hacker, E., & Elmaci, İ. (2019). Noscapine, a Non-addictive Opioid and Microtubule-Inhibitor in Potential Treatment of Glioblastoma. Neurochemical research, 44(8), 1796–1806. https://doi.org/10.1007/s11064-019-02837-x
75	Bisindolylmaleimide IV	NCGC00262009-03	O=C1NC(=O)C(C2=CNC3=C2C=CC=C3)=C1C4=CNC5=C4C=CC=C5	Streptomyces staurosporeus	>654	10.633	13.9478	Neuroprotective and inhibition of inflammation	2021	Kawadkar, M., Mandloi, A. S., Saxena, V., Tamadaddi, C., Sahi, C., & Dhote, V. V. (2021). Noscapine alleviates cerebral damage in ischemia-reperfusion injury in rats. Naunyn-Schmiedeberg's archives of pharmacology, 394(4), 669–683. https://doi.org/10.1007/s00210-020-02005-x
76	Combretastatin A4	NCGC00263098-04	COC1=CC=C(\C=C/C2=CC(OC)=C(OC)C(OC)=C2)C=C1O	African willow tree Combretum caffrum	315.59	0.02767	0.04703	Antimetastatic effects on glioma cells	2023	Roshan MK, Afshari AR, Mirzavi F, Mousavi SH, Soukhtanloo M. Combretastatin A-4 suppresses the invasive and metastatic behavior of glioma cells and induces apoptosis in them: in-vitro study. Med Oncol. 2023 Oct 14;40(11):331. doi: 10.1007/s12032-023-02197-1. PMID: 37838642.
77	Avermectin B1A	NCGC00263861-01	CC[C@@H](C)[C@H]1O[C@@]2(C[C@@H]3C[C@@H](C\C=C(C)\[C@@H](O[C@@H]4C[C@H](OC)[C@H](O[C@H]5C[C@H](OC)[C@@H](O)[C@H](C)O5)[C@H](C)O4)[C@@H](C)\C=C\C=C6/CO[C@@H]7[C@@H](O)C(C)=C[C@@H](C(=O)O3)[C@]67O)O2)C=C[C@@H]1C	fermentation of Streptomyces avermitilis	34.99	25.8633	17.1632	NBR: Anticancer microtubule targeting agent	2023	Hoti, Q., Rustem, D. G., & Dalmizrak, O. (2023). Avermectin B1a Shows Potential Anti-Proliferative and Anticancer Effects in HCT-116 Cells via Enhancing the Stability of Microtubules. Current issues in molecular biology, 45(8), 6272–6282. https://doi.org/10.3390/cimb45080395
78	null	NCGC00264029-02	COC1=CC=C(C=C1)C2=COC3=C(O)C(O)=C(OC)C=C3C2=O	N/A	40.08	30.091	25.6025	N/A	N/A	N/A
79	null	NCGC00264082-02	CC1=C2CC=C3[C@@](C)(CC[C@@]4(C)[C@H]5C[C@@](C)(CC[C@]5(C)CC[C@]34C)C(O)=O)C2=CC(O)=C1O	N/A	287.6	2.3715	4.29766	N/A	N/A	N/A
80	Carnosol	NCGC00344316-02	CC(C)C1=CC2=C(C(O)=C1O)C34CCCC(C)(C)C3CC2OC4=O	Salvia carnosa (purple sage)	32.76	17.818	26.3612	Neuroprotective against oxidative stress	2017	Samarghandian, S., Azimi-Nezhad, M., Borji, A., Samini, M., & Farkhondeh, T. (2017). Protective effects of carnosol against oxidative stress induced brain damage by chronic stress in rats. BMC complementary and alternative medicine, 17(1), 249. https://doi.org/10.1186/s12906-017-1753-9
81	Cephalomannine	NCGC00346661-02	C\C=C(/C)C(=O)N[C@H]([C@@H](O)C(=O)O[C@H]1C[C@@]2(O)[C@@H](OC(=O)C3=CC=CC=C3)[C@@H]4[C@@]5(CO[C@@H]5C[C@H](O)[C@@]4(C)C(=O)[C@H](OC(C)=O)C(=C1C)C2(C)C)OC(C)=O)C6=CC=CC=C6	Yew trees ( Taxus yunnanensis)	78.57	0.688		PK study (brain)	2012	Grobosch, T., Schwarze, B., Stoecklein, D., & Binscheck, T. (2012). Fatal poisoning with Taxus baccata: quantification of paclitaxel (taxol A), 10-deacetyltaxol, baccatin III, 10-deacetylbaccatin III, cephalomannine (taxol B), and 3,5-dimethoxyphenol in body fluids by liquid chromatography-tandem mass spectrometry. Journal of analytical toxicology, 36(1), 36–43. https://doi.org/10.1093/jat/bkr012
82	Phenoxodiol (Synthetic analog of isoflavone genistein)	NCGC00346822-02	OC1=CC=C(C=C1)C2=CC3=C(OC2)C=C(O)C=C3	Isoflavone	145.45	8.85659	4.32541	Neuroprotective potential (AD)	2022	An, S. S. A., Shim, K. H., Kang, S., Kim, Y. K., Subedi, L., Cho, H., Hong, S. M., Tan, M. A., Jeon, R., Chang, K. A., & Kim, S. Y. (2022). The potential anti-amyloidogenic candidate, SPA1413, for Alzheimer's disease. British journal of pharmacology, 179(5), 1033–1048. https://doi.org/10.1111/bph.15691
83	7-hydroxystaurosporine (UCN-01)	NCGC00346827-03	CN[C@@H]1C[C@H]2O[C@@](C)([C@@H]1OC)[N@@]3C4=C(C=CC=C4)C5=C6[C@H](O)NC(=O)C6=C7C8=C(C=CC=C8)[N@]2C7=C35	bacterium Streptomyces staurosporeus	158.37	5.74097	7.91838	Chk1 inhibitor	2011	Ye, W., & Blain, S. W. (2011). Chk1 has an essential role in the survival of differentiated cortical neurons in the absence of DNA damage. Apoptosis : an international journal on programmed cell death, 16(5), 449–459. https://doi.org/10.1007/s10495-011-0579-z
	Abbreviations
	AD: Alzheimer's Disease
	ALI: Acute lung injury
	ALS: Amyotrophic lateral sclerosis
	EAE: Experimental autoimmune encephalomyelitis
	GBM: Glioblastoma
	HD: Huntington's Disease
	MS: Multiple Sclerosis
	NBR: Non-brain related
	PD: Parkinson's Disease
	SMA: Spinal muscular atropy

## Sheet: Mod-High Permeability
Table S2: Compounds Exhibiting Moderate to High PAMPA-BBB Permeability.
Compound Name	Sample ID	PAMPA-BBB Pe(10^-6 cm/sec)	SMILES
	NCGC00187466-02	10	CC1(C)OC2=CC=C(C(=O)\C=C\C3=CC=CC=C3)C(O)=C2C=C1
OLOMOUCINE	NCGC00261568-01	10	CN1C=NC2=C(NCC3=CC=CC=C3)N=C(NCCO)N=C12
	NCGC00161920-01	11	COC1=CC(=CC(OC)=C1O)[C@H]2[C@@H]3[C@H](COC3=O)CC4=C2C=C5OCOC5=C4
PATUPILONE	NCGC00181131-01	11	C[C@H]1CCC[C@@]2(C)O[C@H]2CC(OC(=O)C[C@H](O)C(C)(C)C(=O)[C@H](C)C1O)C(\C)=C\C3=CSC(C)=N3
SALUTARIDINE	NCGC00537968-01	11	COC1=C[C@@]23CCN(C)[C@H](CC4=C2C(O)=C(OC)C=C4)C3=CC1=O
	NCGC00095581-04	12	COC1=C(OC)C=C2C(=O)OCC2=C1
TANSHINONE C	NCGC00163650-06	12	C[C@H]1COC2=C1C(=O)C(=O)C3=C4CCCC(C)(C)C4=CC=C23
	NCGC00179458-02	12	COC1=C2C=COC2=NC3=C(OC)C(OC[C@@H](O)C(C)(C)O)=CC=C13
AMINOPICOLINE	NCGC00256313-01	13	CC1=CC(N)=NC=C1
GELSEMINE	NCGC00262564-01	13	CN1C[C@@]2(C=C)C3CC4OC[C@@H]3[C@@H]1[C@H]2[C@@]45C(=O)NC6=CC=CC=C56
STRYCHNINUM	NCGC00263842-01	13	O=C1CC2OCC=C3CN4CCC56C4CC3C2C5N1C7=C6C=CC=C7
LANOSTEROL	NCGC00264023-02	13	C[C@@H](CCC=C(C)C)[C@@H]1CC[C@]2(C)C3=C(CC[C@@]12C)C4(C)CC[C@H](O)C(C)(C)C4CC3
	NCGC00095474-02	14	COC1=C(O)C(O)=C(C=C1)C2=COC3=C(C=CC(O)=C3)C2=O
.ALPHA.-PELTATIN A	NCGC00161931-01	14	COC1=CC(=CC(OC)=C1O)C2C3C(COC3=O)CC4=C2C=C5OCOC5=C4O
COMMISTERONE	NCGC00168839-02	14	CC(C)(O)CC[C@@H](O)[C@](C)(O)[C@H]1CC[C@@]2(O)C3=CC(=O)[C@@H]4C[C@@H](O)[C@@H](O)C[C@]4(C)C3CC[C@]12C
CORTICOSTERONE	NCGC00260905-01	14	C[C@]12C[C@H](O)[C@H]3[C@@H](CCC4=CC(=O)CC[C@]34C)[C@@H]1CC[C@@H]2C(=O)CO
MEVASTATIN	NCGC00261439-01	14	CC[C@H](C)C(=O)O[C@H]1CCC=C2C=C[C@H](C)[C@H](CC[C@@H]3C[C@@H](O)CC(=O)O3)[C@@H]12
Diffractaic acid	NCGC00095683-03	15	COC1=CC(C)=C(C(=O)OC2=CC(C)=C(C(O)=O)C(O)=C2C)C(OC)=C1C
	NCGC00016471-04	16	COC1=C(OC)C=C(C=C1)C(=O)OC2C[C@H]3CC[C@H](C2)N3C
	NCGC00163595-02	16	C[C@@H]1[C@@H](OC(=O)\C=C\C=C\C2=CC=CC=C2)[C@@]3(OC4(O[C@@H]3[C@@H]5[C@@H]6O[C@]6(CO)[C@@H](O)[C@@]7(O)[C@@H](C=C(C)C7=O)[C@@]15O4)C8=CC=CC=C8)C(C)=C
BRUCINUM	NCGC00263445-01	16	COC1=CC2=C(C=C1OC)[C@@]34CCN5CC6=CCO[C@H]7CC(=O)N2[C@H]3[C@H]7[C@H]6C[C@@H]45
ELYMOCLAVINE	NCGC00095946-01	17	CN1CC(CO)=C[C@@H]2[C@H]1CC3=CNC4=CC=CC2=C34
	NCGC00163640-01	17	C[C@@H]1O[C@@H](CC[C@@H]1O[C@@H]2O[C@@H](C)C(=O)C=C2)O[C@H]3[C@H](O)C[C@@H](O[C@@H]3C)C4=C(O)C5=C(C=C4)C(=O)C6=C(C=C[C@]7(O)C[C@](C)(CC(=O)[C@]67O)O[C@H]8CC[C@H](O[C@@H]9O[C@@H](C)C(=O)C=C9)[C@H](C)O8)C5=O
BULLEYACONITINE A	NCGC00163647-01	17	CCN1C[C@@]2(COC)CCC(OC)[C@]34[C@H]5C[C@@]6(O)[C@H](OC(=O)C7=CC=C(OC)C=C7)C5[C@@](C[C@@H]6OC)(OC(C)=O)C([C@H](OC)[C@H]23)[C@H]14
VERATRIDINE	NCGC00168479-02	17	COC1=C(OC)C=C(C=C1)C(=O)OC2CC[C@@]3(C)C4CCC5[C@]6(O)C[C@H](O)[C@@]7(O)C(CN8CC(C)CCC8[C@@]7(C)O)[C@]6(O)C[C@]35O[C@]24O
NEROLIC ACID	NCGC00256752-01	17	CC(C)=CCCC(C)=CC(O)=O
1H-Pyrrolo[3,2-b]pyridine, 5-propoxy-3-(1,2,3,6-tetrahydro-4-pyridinyl)-	NCGC00025108-03	18	CCCOC1=NC2=C(NC=C2C3=CCNCC3)C=C1
	NCGC00160220-01	18	CC=C1CN2CC[C@@]34[C@@H]2C[C@H]1C(C=O)=C3NC5=C(O)C=CC=C45
	NCGC00179158-03	18	CC(=O)O[C@@H]1C[C@@]2(C)[C@@H](C[C@H]3O[C@@]23[C@@]4(C)C1[C@@]5(C)C=CC(=O)C(C)(C)C5=C(O)C4=O)C6=COC=C6
VALENCENE	NCGC00256249-01	18	C[C@@H]1CCC=C2CC[C@H](C[C@@]12C)C(C)=C
	NCGC00160282-01	19	COC1=C(OC)C=C2C(CCN=C2C(=O)C3=C(O)C(OC)=C(OC)C=C3)=C1
	NCGC00179416-02	19	CO[C@H]1C=C2CCN(C)[C@H]2C3[C@@H]1OC(=O)C4=C3C=C5OCOC5=C4
SCIADOPITYSIN	NCGC00163619-01	20	COC1=CC=C(C=C1)C2=CC(=O)C3=C(O)C=C(O)C(C4=CC(=CC=C4OC)C5=CC(=O)C6=C(O5)C=C(OC)C=C6O)=C3O2
CANNABINOL	NCGC00168261-01	21	CCCCCC1=CC(O)=C2C(OC(C)(C)C3=CC=C(C)C=C23)=C1
VINROSIDINE SULFATE	NCGC00181127-02	21	CC[C@]1(O)C[C@H]2C[N@](C1)CCC3=C(NC4=C3C=CC=C4)[C@@](C2)(C(=O)OC)C5=CC6=C(C=C5OC)N(C)[C@@H]7[C@]68CCN9CC=C[C@](CC)([C@@H]89)[C@@H](OC(C)=O)[C@]7(O)C(=O)OC
CINCHONINE	NCGC00017238-01	22	O[C@@H]([C@@H]1C[C@H]2CC[N@]1C[C@H]2C=C)C3=CC=NC4=C3C=CC=C4
SECURININE	NCGC00017322-03	22	O=C1O[C@@]23C[C@@H](C=CC2=C1)N4CCCC[C@H]34
	NCGC00160234-01	22	CN1CCC2=C[C@@H](O)[C@@H]3OC(=O)C4=C(C=C5OCOC5=C4)[C@H]3C12
	NCGC00160255-01	22	COC1=C(OC)C=C(C=C1)C(=O)OC2CC3CC[C@H](C2)N3C(C)=O
	NCGC00347139-01	22	OC1=C(CC2=C(O)OC3=CC=CC=C3C2=O)C(=O)C4=CC=CC=C4O1
ADRENOGLOMERULOTROPIN	NCGC00163367-01	23	COC1=CC2=C(NC3=C2CCNC3C)C=C1
CALYCANTHINE	NCGC00179550-03	23	CN1CC[C@@]23[C@@H]4NC5=C(C=CC=C5)[C@]2(CCN4C)[C@@H]1NC6=C3C=CC=C6
ZINGERONE	NCGC00256663-01	23	COC1=C(O)C=CC(CCC(C)=O)=C1
2,6-DIMETHOXYBENZOIC ACID	NCGC00256127-01	24	COC1=CC=CC(OC)=C1C(O)=O
.BETA.-METHYLANTHRAQUINONE	NCGC00255621-01	26	CC1=CC2=C(C=C1)C(=O)C3=C(C=CC=C3)C2=O
	NCGC00095466-04	27	COC(=O)C1=C(C)C2=C(OC(=O)C3=C(C)C(Cl)=C(O)C(Cl)=C3O2)C=C1OC
	NCGC00160247-01	27	CN(C)CCC1=CC2=C(OCO2)C3=C1C=CC4=C3C=CC=C4
XANTOFYL	NCGC00167965-01	28	CC(\C=C\C=C(C)\C=C\[C@H]1C(C)=C[C@H](O)CC1(C)C)=C/C=C/C=C(C)/C=C/C=C(\C)C=CC2=C(C)C[C@@H](O)CC2(C)C
METHYL PYRROL-2-YL KETONE	NCGC00254854-01	28	CC(=O)C1=CC=CN1
	NCGC00264007-02	28	COC(=O)C[C@H]1C2(C)C[C@]34O[C@]5(C)O[C@@]6([C@H](OC(C)=O)[C@@]3(O)C2OC(=O)C(C)C)C7\C(=C(\O)C(C)C)C(=O)O[C@@H](C8=COC=C8)[C@]7(C)C(OC(C)=O)[C@@H](OC(C)=O)[C@]6(O5)[C@]14C
PARA METHOXYBENZYL ALCOHOL	NCGC00256684-01	29	COC1=CC=C(CO)C=C1
GENISTIN	NCGC00346737-01	29	OC[C@H]1OC(OC2=CC3=C(C(=O)C(=CO3)C4=CC=C(O)C=C4)C(O)=C2)[C@H](O)[C@@H](O)[C@@H]1O
	NCGC00016380-01	31	CO[C@H]1CC(=O)C[C@@H](C)[C@@]12OC3=C(C2=O)C(OC)=CC(OC)=C3Cl
ANABASAMINE	NCGC00160193-03	31	CN1CCCCC1C2=CN=C(C=C2)C3=CN=CC=C3
	NCGC00178933-02	32	CC[C@@]1(O)C[C@H](O[C@H]2C[C@@H]([C@H](O)[C@H](C)O2)N(C)C)C3=C(C=C4C(=O)C5=C(C(O)=CC=C5O)C(=O)C4=C3O)[C@H]1C(=O)OC
MAGNAMYCIN A	NCGC00181116-01	32	CO[C@H]1[C@@H](CC(=O)O[C@H](C)CC2OC2C=CC(=O)[C@H](C)C[C@H](CC=O)[C@@H]1O[C@@H]3O[C@H](C)[C@@H](O[C@H]4C[C@@](C)(O)[C@@H](OC(=O)CC(C)C)[C@H](C)O4)[C@@H]([C@H]3O)N(C)C)OC(C)=O
LOBELINE HYDROCHLORIDE	NCGC00261383-01	32	CN1[C@H](C[C@H](O)C2=CC=CC=C2)CCC[C@@H]1CC(=O)C3=CC=CC=C3
	NCGC00160276-01	33	O=C1CCC[C@H]2[C@H]3CCCN4CCCC(=CN12)[C@@H]34
CARNOSOL	NCGC00344316-02	33	CC(C)C1=CC2=C(C(O)=C1O)C34CCCC(C)(C)C3CC2OC4=O
DL-TRANS-.ALPHA.-IRONE	NCGC00256241-01	34	CC1CC=C(C)C(\C=C\C(C)=O)C1(C)C
HYDROCOTARNINE HYDROBROMIDE	NCGC00016666-07	35	COC1=C2CN(C)CCC2=CC3=C1OCO3
ISOBOLDINE	NCGC00017381-02	35	COC1=CC2=C(C[C@@H]3N(C)CCC4=CC(OC)=C(O)C2=C34)C=C1O
P-HYDROXYPHENETOLE	NCGC00256790-01	35	CCOC1=CC=C(O)C=C1
GENISTEIN	NCGC00261205-01	35	OC1=CC=C(C=C1)C2=COC3=C(C(O)=CC(O)=C3)C2=O
ABAMECTIN B1A	NCGC00263861-01	35	CC[C@@H](C)[C@H]1O[C@@]2(C[C@@H]3C[C@@H](C\C=C(C)\[C@@H](O[C@@H]4C[C@H](OC)[C@H](O[C@H]5C[C@H](OC)[C@@H](O)[C@H](C)O5)[C@H](C)O4)[C@@H](C)\C=C\C=C6/CO[C@@H]7[C@@H](O)C(C)=C[C@@H](C(=O)O3)[C@]67O)O2)C=C[C@@H]1C
SINENSETIN	NCGC00163623-02	36	COC1=CC=C(C=C1OC)C2=CC(=O)C3=C(O2)C=C(OC)C(OC)=C3OC
APIGENIN	NCGC00260750-01	36	OC1=CC=C(C=C1)C2=CC(=O)C3=C(O2)C=C(O)C=C3O
HYDROQUINIDINE HYDROCHLORIDE	NCGC00180461-02	37	CC[C@H]1CN2CC[C@H]1C[C@@H]2[C@@H](O)C3=C4C=C(OC)C=CC4=NC=C3
ISOCORYNOXEINE	NCGC00482763-01	37	CO\C=C(/[C@H]1C[C@@H]2N(CC[C@@]23C(=O)NC4=CC=CC=C34)C[C@@H]1C=C)C(=O)OC
RESINIFERATOXIN	NCGC00162396-01	38	COC1=CC(CC(=O)OCC2=C[C@H]3[C@H]4O[C@]6(CC5=CC=CC=C5)O[C@]4(C[C@@H](C)[C@]3(O6)[C@@H]7C=C(C)C(=O)[C@@]7(O)C2)C(C)=C)=CC=C1O
CENTAUREIN	NCGC00178005-02	38	COC1=C(O)C=C(C=C1)C2=C(OC)C(=O)C3=C(O2)C=C(O[C@H]4O[C@H](CO)[C@@H](O)[C@H](O)[C@H]4O)C(OC)=C3O
	NCGC00264029-02	40	COC1=CC=C(C=C1)C2=COC3=C(O)C(O)=C(OC)C=C3C2=O
ADRENOSTERONE	NCGC00179466-06	41	C[C@]12CC(=O)[C@H]3[C@@H](CCC4=CC(=O)CC[C@]34C)[C@@H]1CCC2=O
YOHIMBINE	NCGC00013260-01	42	COC(=O)[C@H]1[C@@H](O)CC[C@H]2CN3CCC4=C(NC5=C4C=CC=C5)[C@@H]3C[C@H]12
DESERPIDINE	NCGC00168786-02	42	CO[C@H]1[C@@H](C[C@@H]2CN3CCC4=C(NC5=C4C=CC=C5)[C@H]3C[C@@H]2[C@@H]1C(=O)OC)OC(=O)C6=CC(OC)=C(OC)C(OC)=C6
ETHYL HYDROXYBENZOATE	NCGC00254462-01	43	CCOC(=O)C1=CC=C(O)C=C1
CINOBUFAGIN	NCGC00163528-01	45	CC(=O)O[C@H]1[C@H]2O[C@]23[C@@H]4CC[C@@H]5C[C@@H](O)CC[C@]5(C)[C@H]4CC[C@]3(C)[C@H]1C6=COC(=O)C=C6
2-ACETYLRESORCINOL	NCGC00166008-01	45	CC(=O)C1=C(O)C=CC=C1O
2-QUINOLINYLAMINE	NCGC00188269-01	45	NC1=CC=C2C=CC=CC2=N1
FURFURAL	NCGC00091328-01	46	O=CC1=CC=CO1
	NCGC00160292-01	46	COC(=O)C1=CO[C@@H](C)[C@@H]2CN3CC[C@@]4([C@H]3C[C@H]12)C(=O)NC5=C(OC)C(OC)=CC=C45
NORFURONOL	NCGC00256780-01	47	CC1=C(O)C(=O)CO1
PHORBOL MYRISTATE ACETATE	NCGC00261717-01	47	CCCCCCCCCCCCCC(=O)O[C@@H]1[C@@H](C)[C@]2(O)[C@@H]3C=C(C)C(=O)[C@]3(O)CC(CO)=C[C@H]2[C@@H]4C(C)(C)[C@]14OC(C)=O
INDOLACTAM V	NCGC00345085-01	47	CC(C)[C@@H]1N(C)C2=C3C(C[C@@H](CO)NC1=O)=CNC3=CC=C2
MONOMETHYL MALEATE	NCGC00255203-01	48	COC(=O)\C=C/C(O)=O
6-METHOXYHARMALANE	NCGC00016633-03	49	COC1=CC2=C(NC3=C2CCN=C3C)C=C1
BOLDINE	NCGC00017314-08	49	COC1=C(O)C=C2CC3N(C)CCC4=C3C(C2=C1)=C(OC)C(O)=C4
SANTONINUM	NCGC00263447-01	49	C[C@H]1[C@@H]2CC[C@@]3(C)C=CC(=O)C(C)=C3[C@H]2OC1=O
3-HYDROXY-5-METHOXYTOLUENE	NCGC00256686-01	50	COC1=CC(C)=CC(O)=C1
LYSERGOL	NCGC00168835-03	51	CN1C[C@H](CO)C=C2[C@H]1CC3=CNC4=C3C2=CC=C4
6-PENTYL-2H-PYRAN-2-ONE	NCGC00256764-01	52	CCCCCC1=CC=CC(=O)O1
	NCGC00160208-01	54	COC1=CC=CC2=C1N(C)C3=C(C=CO3)C2=O
TRICHOSTATIN A	NCGC00162453-19	55	C[C@H](\C=C(C)\C=C\C(=O)NO)C(=O)C1=CC=C(C=C1)N(C)C
BERGAMOTTIN DIHYDROXYBERGAMOTTIN	NCGC00165947-01	55	C\C(CCC(O)C(C)(C)O)=C/COC1=C2C=CC(=O)OC2=CC3=C1C=CO3
APICIDIN	NCGC00165733-02	56	CC[C@H](C)[C@@H]1NC(=O)[C@H](CC2=CN(OC)C3=CC=CC=C23)NC(=O)[C@H](CCCCCC(=O)CC)NC(=O)[C@H]4CCCCN4C1=O
LEUKOMISIN	NCGC00163587-05	57	C[C@H]1[C@@H]2CCC(C)=C3[C@@H]([C@H]2OC1=O)C(C)=CC3=O
HYDRASTINE	NCGC00261291-01	57	COC1=CC=C2[C@@H](OC(=O)C2=C1OC)[C@H]3N(C)CCC4=CC5=C(OCO5)C=C34
AROMADENDRINE	NCGC00169622-02	58	O[C@H]1[C@@H](OC2=C(C1=O)C(O)=CC(O)=C2)C3=CC=C(O)C=C3
HARMAN	NCGC00261290-01	60	CC1=NC=CC2=C1NC3=CC=CC=C23
Methyl 2,4-dihydroxy-6-methylbenzoate	NCGC00095797-03	63	COC(=O)C1=C(C)C=C(O)C=C1O
NOOTKATONE	NCGC00256230-01	63	C[C@@H]1CC(=O)C=C2CC[C@H](C[C@@]12C)C(C)=C
GAZARIN	NCGC00091253-05	64	COC1=CC(OC)=C(OC)C=C1C=O
MANUMYCIN A	NCGC00163506-03	64	CCCCC(C)\C=C(C)\C=C(/C)C(=O)NC1=CC(O)(\C=C\C=C\C=C\C(=O)NC2=C(O)CCC2=O)C3OC3C1=O
DESOXYCORTICOSTERONE	NCGC00256184-01	65	C[C@]12CC[C@H]3[C@@H](CCC4=CC(=O)CC[C@]34C)[C@@H]1CC[C@@H]2C(=O)CO
	NCGC00160174-01	67	CC(C)CC(=O)C1=C(O)[C@@](O)(CC=C(C)C)C(O)=C(CC=C(C)C)C1=O
PLUMBAGIN	NCGC00094567-10	69	CC1=CC(=O)C2=C(C=CC=C2O)C1=O
GINGEROL	NCGC00163131-01	69	CCCCC[C@H](O)CC(=O)CCC1=CC(OC)=C(O)C=C1
	NCGC00183677-03	69	COC1=CC(O)=C2C(=C1)C3OC3C[C@H](O)[C@H](O)C(=O)C=CC[C@H](C)OC2=O
CINNAMYL ALCOHOL	NCGC00254750-01	69	OCC=CC1=CC=CC=C1
	NCGC00160161-01	70	COC1=C(OC)C(=O)C(=CC1=O)[C@H](C=C)C2=CC=CC=C2
RHAPONTIN GENIN	NCGC00344112-02	70	COC1=CC=C(\C=C\C2=CC(O)=CC(O)=C2)C=C1O
MEDRYSONE	NCGC00179460-03	72	C[C@H]1C[C@H]2[C@@H]3CC[C@H](C(C)=O)[C@@]3(C)C[C@H](O)[C@@H]2[C@@]4(C)CCC(=O)C=C14
ISOCORYDINE	NCGC00016453-08	74	COC1=CC2=C3[C@H](CC4=C(C(O)=C(OC)C=C4)C3=C1OC)N(C)CC2
COUMARIN	NCGC00091502-12	74	O=C1OC2=C(C=CC=C2)C=C1
	NCGC00160288-01	74	C[C@H]1[C@H]2C=C3C(C)=CC(=O)C3=C(C)C[C@@H]2OC1=O
CHELIDONINE	NCGC00167959-08	75	CN1CC2=C(C=CC3=C2OCO3)[C@H]4[C@@H](O)CC5=CC6=C(OCO6)C=C5[C@@H]14
NOSCAPINE HYDROCHLORIDE	NCGC00261525-01	75	COC1=C(OC)C2=C(C=C1)[C@H](OC2=O)[C@@H]3N(C)CCC4=C3C(OC)=C5OCOC5=C4
7-METHOXYCOUMARIN	NCGC00095528-05	77	COC1=CC2=C(C=CC(=O)O2)C=C1
	NCGC00179539-03	78	COC1=CC=C2C[C@@H]3N(CCC4=CC(OC)=C(O)C=C34)CC2=C1O
24,25-DIHYDROXYVITAMIN D3	NCGC00186631-03	78	C[C@H](CCC(O)C(C)(C)O)[C@H]1CC[C@H]2\C(CCC[C@]12C)=C\C=C3\C[C@@H](O)CCC3=C
CEPHALOMANNINE	NCGC00346661-04	79	C\C=C(/C)C(=O)N[C@H]([C@@H](O)C(=O)O[C@H]1C[C@@]2(O)[C@@H](OC(=O)C3=CC=CC=C3)[C@@H]4[C@@]5(CO[C@@H]5C[C@H](O)[C@@]4(C)C(=O)[C@H](OC(C)=O)C(=C1C)C2(C)C)OC(C)=O)C6=CC=CC=C6
DIHYDROKAWAIN	NCGC00091919-01	82	COC1=CC(=O)OC(CCC2=CC=CC=C2)C1
LEVOTHYROXINE	NCGC00255368-01	83	N[C@@H](CC1=CC(I)=C(OC2=CC(I)=C(O)C(I)=C2)C(I)=C1)C(O)=O
ISOLONGIFOLENE	NCGC00255851-01	87	CC1(C)[C@H]2CC[C@]3(C2)C1=CCCC3(C)C
	NCGC00163636-01	88	COC1=CC(=CC=C1O)C(=O)O[C@H]2CC(C)=CCC\C(C)=C\[C@@H](O)C2C(C)C
CINNAMYL ACETATE	NCGC00254945-01	88	CC(=O)OCC=CC1=CC=CC=C1
RESERPINE	NCGC00091250-01	90	CO[C@H]1[C@@H](C[C@@H]2CN3CCC4=C(NC5=CC(OC)=CC=C45)[C@H]3C[C@@H]2[C@@H]1C(=O)OC)OC(=O)C6=CC(OC)=C(OC)C(OC)=C6
PIPERLONGUMINE	NCGC00096028-07	90	COC1=CC(\C=C\C(=O)N2CCC=CC2=O)=CC(OC)=C1OC
VINDOLINE	NCGC00263995-02	92	CC[C@@]12C=CCN3CC[C@@]4([C@H]13)C(N(C)C5=CC(OC)=CC=C45)[C@](O)([C@@H]2OC(C)=O)C(=O)OC
INDOLE-3-CARBINOL	NCGC00090701-06	94	OCC1=CNC2=C1C=CC=C2
3',4'-DIHYDROXYFLAVONE	NCGC00096030-01	94	OC1=CC=C(C=C1O)C2=CC(=O)C3=C(O2)C=CC=C3
CHELERYTHRINIUM CHLORIDE	NCGC00260926-01	95	COC1=CC=C2C3=CC=C4C=C5OCOC5=CC4=C3[N+](C)=CC2=C1OC
FORMONONETIN	NCGC00017269-06	97	COC1=CC=C(C=C1)C2=COC3=CC(O)=CC=C3C2=O
CINNAMYL ALCOHOL	NCGC00166097-02	97	OC\C=C\C1=CC=CC=C1
1,2-DITHIOLE-3-THIONE	NCGC00095291-06	98	S=C1SSC=C1
METHYL CINNAMATE	NCGC00255910-01	98	COC(=O)\C=C\C1=CC=CC=C1
BENZOCAINE	NCGC00255047-01	99	CCOC(=O)C1=CC=C(N)C=C1
NICOTYRINE	NCGC00163362-01	102	CN1C=CC=C1C2=CN=CC=C2
4H-1-BENZOPYRAN-4-ONE, 8-(4-DIBENZOTHIENYL)-2-(4-MORPHOLINYL)-	NCGC00250377-02	102	O=C1C=C(OC2=C(C=CC=C12)C3=CC=CC4=C3SC5=C4C=CC=C5)N6CCOCC6
METHYL ANISATE	NCGC00256751-01	103	COC(=O)C1=CC=C(OC)C=C1
METHYSTICIN	NCGC00091903-01	104	COC1=CC(=O)O[C@H](C1)\C=C\C2=CC=C3OCOC3=C2
LIMETTIN	NCGC00254844-01	105	COC1=CC(OC)=C2C=CC(=O)OC2=C1
	NCGC00160200-01	106	COC1=CC(=O)N(C)C2=C1C=CC=C2OCC3OC(C)(C)OC3(C)C
O-VERATRALDEHYDE	NCGC00264054-01	107	COC1=CC=CC(C=O)=C1OC
	NCGC00179150-03	108	CC1(C)C2C[C@@H](O)[C@]3(C)C(CC[C@@]4(C)[C@@H](OC(=O)[C@H]5O[C@@]345)C6=COC=C6)[C@@]2(C)C=CC1=O
	NCGC00095517-01	110	CCOC(=O)C1=C(C)C=C(O)C(C=O)=C1O
ETHYL CINNAMATE	NCGC00256672-01	110	CCOC(=O)C=CC1=CC=CC=C1
HYDROXYPROGESTERONE	NCGC00261250-01	110	CC(=O)[C@@]1(O)CC[C@H]2[C@@H]3CCC4=CC(=O)CC[C@]4(C)[C@H]3CC[C@]12C
CARVACROL	NCGC00256001-01	111	CC(C)C1=CC(O)=C(C)C=C1
KAWAIN	NCGC00091905-01	114	COC1=CC(=O)O[C@H](C1)\C=C\C2=CC=CC=C2
BUFOGENIN	NCGC00181021-02	115	C[C@]12CCC3C(CC[C@@H]4C[C@@H](O)CC[C@]34C)[C@]15O[C@@H]5C[C@@H]2C6=COC(=O)C=C6
3,4-DCPMU	NCGC00255937-01	115	CNC(=O)NC1=CC(Cl)=C(Cl)C=C1
CREOSOL	NCGC00256731-01	115	COC1=C(O)C=CC(C)=C1
EUGENOL	NCGC00091449-10	116	COC1=C(O)C=CC(CC=C)=C1
AKLAVINE	NCGC00178922-02	116	CC[C@@]1(O)C[C@H](O[C@H]2C[C@@H]([C@H](O)[C@H](C)O2)N(C)C)C3=C(C=C4C(=O)C5=C(C(O)=CC=C5)C(=O)C4=C3O)[C@H]1C(=O)OC
4-ETHYLGUAIACOL	NCGC00256287-01	116	CCC1=CC(OC)=C(O)C=C1
4-BUTYLPHENOL	NCGC00256649-01	116	CCCCC1=CC=C(O)C=C1
MITRAPHYLLINE	NCGC00389843-01	117	COC(=O)C1=CO[C@@H](C)[C@@H]2CN3CC[C@]4([C@@H]3CC12)C(=O)NC5=CC=CC=C45
HIRSUTEINE	NCGC00537969-01	118	CO\C=C(/[C@H]1C[C@H]2N(CCC3=C2NC4=CC=CC=C34)C[C@@H]1C=C)C(=O)OC
EMODIN	NCGC00015420-12	119	CC1=CC2=C(C(O)=C1)C(=O)C3=C(C=C(O)C=C3O)C2=O
ELLAGIC ACID	NCGC00017245-17	120	OC1=CC2=C3C(OC(=O)C4=CC(O)=C(O)C(OC2=O)=C34)=C1O
ANETHOLE	NCGC00091493-09	120	COC1=CC=C(C=CC)C=C1
	NCGC00160140-01	120	CCCCCC1=C(C(O)=O)C(O)=CC2=C1OC3=C(C=C(C(=O)CCCC)C(OC)=C3)C(=O)O2
METHYL O-ANISATE	NCGC00256043-01	120	COC(=O)C1=C(OC)C=CC=C1
HEXA-O-METHYLQUERCETAGETIN	NCGC00263976-02	120	COC1=CC=C(C=C1OC)C2=C(OC)C(=O)C3=C(OC)C(OC)=C(OC)C=C3O2
2'-METHOXYCINNAMALDEHYDE	NCGC00256699-01	122	COC1=C(\C=C\C=O)C=CC=C1
GERALDOL	NCGC00096044-02	124	COC1=CC(=CC=C1O)C2=C(O)C(=O)C3=C(O2)C=C(O)C=C3
RAUBASINE HYDROCHLORIDE	NCGC00016647-06	125	COC(=O)C1=CO[C@@H](C)[C@H]2CN3CCC4=C(NC5=C4C=CC=C5)[C@@H]3C[C@H]12
EUPARIN	NCGC00095568-02	125	CC(=C)C1=CC2=CC(C(C)=O)=C(O)C=C2O1
	NCGC00163582-01	125	C\C=C(\C)C(=O)O[C@H]1CC(C)=CC(=O)[C@@]2(C)CC[C@@](O)(C(C)C)[C@H]12
NONIVAMIDE	NCGC00255553-01	125	CCCCCCCCC(=O)NCC1=CC(OC)=C(O)C=C1
	NCGC00179004-02	127	COC1=C(O)C(OC)=C(C=C1)[C@H]2COC3=C(C2)C=CC(O)=C3OC
	NCGC00178115-02	128	CC(=O)OC(C)(C)[C@@H]1CC2=C(O1)C=C3OC(=O)C=CC3=C2
PIGMENT RED 83	NCGC00095227-06	129	OC1=CC=C2C(=O)C3=C(C=CC=C3)C(=O)C2=C1O
SCHISANTHERIN A	NCGC00163664-01	129	COC1=C(OC)C(OC)=C2C(=C1)C(OC(=O)C3=CC=CC=C3)C(C)(O)C(C)CC4=CC5=C(OCO5)C(OC)=C24
ETHYL ORSELLINATE	NCGC00095458-01	137	CCOC(=O)C1=C(C)C=C(O)C=C1O
	NCGC00351153-01	137	CCCC1=CC(=O)C2=CC=CC=C2N1C
TRYPTANTHRINE	NCGC00160337-02	141	O=C1C2=NC3=C(C=CC=C3)C(=O)N2C4=C1C=CC=C4
THEASPIRANE A	NCGC00256059-01	141	CC1CCC2(O1)C(C)=CCCC2(C)C
TESTOSTERONE	NCGC00091018-04	142	C[C@]12CC[C@H]3[C@@H](CCC4=CC(=O)CC[C@]34C)[C@@H]1CC[C@@H]2O
	NCGC00095719-04	143	COC1=CC=C(C=C1)C(C=C)C2=CC(=O)C(OC)=CC2=O
CELASTROL	NCGC00178913-02	143	CC1=C(O)C(=O)C=C2C1=CC=C3[C@@]2(C)CC[C@@]4(C)[C@@H]5C[C@@](C)(CC[C@]5(C)CC[C@]34C)C(O)=O
IDRONOXIL	NCGC00346822-01	145	OC1=CC=C(C=C1)C2=CC3=C(OC2)C=C(O)C=C3
PAEONOL	NCGC00095977-03	146	COC1=CC=C(C(C)=O)C(O)=C1
	NCGC00178961-03	146	COC1=CC2=C(OC=C(C2=O)C3=C(OC)C=C4OCOC4=C3)C5=C1OC(C)(C)C=C5
	NCGC00255466-01	148	NC(=O)NC1=CC(Cl)=C(Cl)C=C1
XANTHOXYLINE	NCGC00095824-03	149	COC1=CC(OC)=C(C(C)=O)C(O)=C1
M-ISOPROPYLPHENOL	NCGC00255721-01	149	CC(C)C1=CC=CC(O)=C1
	NCGC00160251-01	150	COC1=C(O)C=CC(=C1)[C@H](O)C(C)OC2=C(OC)C=C(C=C2)\C=C\C
RUTECARPINE	NCGC00261776-01	151	O=C1N2CCC3=C(NC4=C3C=CC=C4)C2=NC5=C1C=CC=C5
	NCGC00179107-03	152	CC(=C)[C@H]1COC2=C(O1)C=C3C=CC(=O)OC3=C2
TACROLIMUS	NCGC00163470-04	154	CO[C@@H]1C[C@@H](CC[C@H]1O)\C=C(/C)[C@H]2OC(=O)[C@@H]3CCCCN3C(=O)C(=O)[C@]4(O)O[C@@H]([C@H](C[C@H]4C)OC)[C@H](C[C@@H](C)C\C(C)=C\[C@@H](CC=C)C(=O)C[C@H](O)[C@H]2C)OC
2-FORMYLBENZOFURAN	NCGC00256910-01	154	O=CC1=CC2=C(O1)C=CC=C2
Glycinamide, N2-acetyl-L-asparaginyl-L-glutaminyl-L-α-glutamyl-L-glutaminyl-L-valyl-L-seryl-L-prolyl-3-iodo-L-tyrosyl-L-threonyl-L-leucyl-L-leucyl-L-lysyl-N-[2-[bis[2-[[2-(hydroxyimino)-1,1-dimethylpropyl]amino]ethyl]amino]ethyl]-	NCGC00260494-02	155	CCC(C)(C)NCCN(CCNC(=O)CNC(=O)[C@H](CCCCN)NC(=O)[C@H](CC(C)C)NC(=O)[C@H](CC(C)C)NC(=O)[C@@H](NC(=O)[C@H](CC1=CC(I)=C(O)C=C1)NC(=O)[C@@H]2CCCN2C(=O)[C@H](CO)NC(=O)[C@@H](NC(=O)[C@H](CCC(N)=O)NC(=O)[C@H](CCC(O)=O)NC(=O)[C@H](CCC(N)=O)NC(=O)[C@H](CC(N)=O)NC(C)=O)C(C)C)[C@@H](C)O)CCNC(C)(C)C(\C)=N\O
YANGONIN	NCGC00091909-01	156	COC1=CC=C(\C=C\C2=CC(OC)=CC(=O)O2)C=C1
TETRAHYDROPALMATINE	NCGC00346591-02	156	COC1=C(OC)C=C2[C@@H]3CC4=C(CN3CCC2=C1)C(OC)=C(OC)C=C4
ISOQUINOLINE	NCGC00256872-01	157	C1=CC=C2C=NC=CC2=C1
7-HYDROXYSTAUROSPORINE	NCGC00346827-03	158	CN[C@@H]1C[C@H]2O[C@@](C)([C@@H]1OC)[N@@]3C4=C(C=CC=C4)C5=C6[C@H](O)NC(=O)C6=C7C8=C(C=CC=C8)[N@]2C7=C35
PRECOCENE II	NCGC00160199-02	159	COC1=CC2=C(C=CC(C)(C)O2)C=C1OC
PYRROLNITRIN	NCGC00181136-01	159	ClC1=CNC=C1C2=C(C(Cl)=CC=C2)N(=O)=O
PAXILLINE	NCGC00168476-01	161	CC(C)(O)C1OC2CCC3(C)C4(C)C(CC5=C4NC6=CC=CC=C56)CCC3(O)C2=CC1=O
PAPAVERINE HYDROCHLORIDE	NCGC00261642-01	165	COC1=CC=C(CC2=NC=CC3=C2C=C(OC)C(OC)=C3)C=C1OC
THYMOL	NCGC00254459-01	168	CC(C)C1=C(O)C=C(C)C=C1
DROSPIRENONE	NCGC00164590-07	169	C[C@]12CC[C@H]3[C@@H]([C@H]4C[C@H]4C5=CC(=O)CC[C@]35C)[C@@H]1[C@@H]6C[C@@H]6[C@@]27CCC(=O)O7
TRIHYDROXYCHALCONE	NCGC00261366-01	169	OC1=CC=C(\C=C\C(=O)C2=C(O)C=C(O)C=C2)C=C1
SCHIZANDRIN A	NCGC00163662-03	171	COC1=C(OC)C(OC)=C2C(C[C@H](C)[C@H](C)CC3=CC(OC)=C(OC)C(OC)=C23)=C1
ONONETIN	NCGC00095540-06	172	COC1=CC=C(CC(=O)C2=CC=C(O)C=C2O)C=C1
P-METHOXYBENZYL ACETATE	NCGC00256867-01	172	COC1=CC=C(COC(C)=O)C=C1
XANTHONE	NCGC00255049-01	173	O=C1C2=C(OC3=C1C=CC=C3)C=CC=C2
	NCGC00142553-05	176	COC1=CC2=C(C(=O)CC(O2)C3=CC=CC=C3)C(OC)=C1
CHRYSERIOL	NCGC00163527-01	179	COC1=C(O)C=CC(=C1)C2=CC(=O)C3=C(O2)C=C(O)C=C3O
FLAVONOL	NCGC00095653-01	181	OC1=C(OC2=C(C=CC=C2)C1=O)C3=CC=CC=C3
DEMETHOXYYANGONIN	NCGC00091904-01	186	COC1=CC(=O)OC(\C=C\C2=CC=CC=C2)=C1
DIPHYLLIN	NCGC00077816-01	187	COC1=CC2=C(O)C3=C(C(=O)OC3)C(C4=CC=C5OCOC5=C4)=C2C=C1OC
	NCGC00163564-01	188	COC1=C(O)C=CC(\C=C\C(=O)C2=CC=C(O)C=C2O)=C1
PENTOSALEN	NCGC00261098-01	195	CC(C)=CCOC1=C2OC(=O)C=CC2=CC3=C1OC=C3
	NCGC00095675-03	200	CC(=O)OC1=CC=C(\C=C\C2=CC(OC(C)=O)=CC(OC(C)=O)=C2)C=C1
	NCGC00263973-02	201	COC1=CC(OC)=C(C=C1)C2=CC(=O)C3=C(O)C=C(OC)C(OC)=C3O2
PTERYXINE	NCGC00178131-02	205	C\C=C(/C)C(=O)O[C@H]1[C@@H](OC(C)=O)C(C)(C)OC2=C1C3=C(C=CC(=O)O3)C=C2
HERACLENIN	NCGC00160222-01	210	CC1(C)OC1COC2=C3OC(=O)C=CC3=CC4=C2OC=C4
IDROCILAMIDE	NCGC00164510-02	211	OCCNC(=O)\C=C\C1=CC=CC=C1
SESAMIN	NCGC00169864-03	211	C1OC2=C(O1)C=C(C=C2)[C@H]3OC[C@H]4[C@@H]3CO[C@@H]4C5=CC6=C(OCO6)C=C5
STERIGMATOCYSTIN	NCGC00347114-01	221	COC1=CC2=C(C3C=COC3O2)C4=C1C(=O)C5=C(O)C=CC=C5O4
1-(2,4-Dihydroxyphenyl)-3-phenyl-2-propen-1-one	NCGC00096022-03	223	OC1=CC(O)=C(C=C1)C(=O)\C=C\C2=CC=CC=C2
VERAMOSS	NCGC00255527-01	225	COC(=O)C1=C(O)C(C)=C(O)C=C1C
	NCGC00160189-01	232	COC1=CC2=C(C=C1OC)C3=CC4=C(C=C(OC)C(OC)=C4)C(=O)N3CC2
	NCGC00189513-01	245	COC1=CC(O)=C2C(=C1)\C=C\C[C@H](O)[C@H](O)[C@H](O)CCC[C@H](C)OC2=O
	NCGC00095629-02	249	COC1=C(OC)C=C(C=C1)C2=CC(=O)C3=C(O2)C=CC=C3
DICTAMNINE	NCGC00095429-03	254	COC1=C2C=CC=CC2=NC3=C1C=CO3
O-METHYLAEGELENINE	NCGC00160219-01	262	COC1=CC=C(C=C1)C2=CN=C(O2)C3=CN=CC=C3
BRASSININ	NCGC00161625-02	267	CSC(=S)NCC1=CNC2=CC=CC=C12
	NCGC00095464-04	281	COC(=O)C1=C(O)C(C)=C2OC(=O)C3=C(C)C(Cl)=C(O)C(Cl)=C3OC2=C1C
EUPATORIN	NCGC00261484-01	281	COC1=C(O)C=C(C=C1)C2=CC(=O)C3=C(O)C(OC)=C(OC)C=C3O2
	NCGC00264082-02	288	CC1=C2CC=C3[C@@](C)(CC[C@@]4(C)[C@H]5C[C@@](C)(CC[C@]5(C)CC[C@]34C)C(O)=O)C2=CC(O)=C1O
	NCGC00095529-01	290	CCOC(=O)C1=C(C)C=C(OC)C=C1O
PYOCYANINE	NCGC00344052-02	299	CN1C2=CC=CC=C2N=C3C(=O)C=CC=C13
	NCGC00096016-04	300	COC1=CC=C(\C=C\C(=O)C2=C(O)C=CC(O)=C2)C=C1
	NCGC00264011-02	308	COC1=CC=C(C=C1)C2=C(OC)C(=O)C3=C(OC)C(OC)=C(OC)C=C3O2
	NCGC00096048-02	312	COC1=C(OC)C=C(\C=C\C(=O)C2=C(O)C=C(O)C=C2)C=C1
COMBRESTATIN A4	NCGC00263098-05	316	COC1=CC=C(\C=C/C2=CC(OC)=C(OC)C(OC)=C2)C=C1O
	NCGC00160149-03	345	COC1=CC=C(C=C1)[C@@H](C)C(=O)C2=C(O)C=C(O)C=C2
	NCGC00161918-01	349	COC1=CC2=C(C=C1OC)C(=C3C(=O)OCC3=C2OC(C)=O)C4=CC=C5OCOC5=C4
	NCGC00160283-01	352	N1C2=CC=CC=C2C3=C1C(=NC=C3)C4=CC=CC5=CC=CN=C45
	NCGC00178970-02	355	COC1=CC2=C(C=C1)C(=O)[C@@H]3[C@@H](COC4=C3C=C(OC)C(OC)=C4)O2
2',4'-DIHYDROXY-4-METHOXYCHALCONE	NCGC00096036-02	357	COC1=CC=C(\C=C\C(=O)C2=C(O)C=C(O)C=C2)C=C1
EMODIN	NCGC00261237-01	383	CC1=CC2=C(C(O)=C1)C(=O)C3=C(O)C=C(O)C=C3C2=O
GOSSYPOL	NCGC00261532-01	393	CC(C)C1=C(O)C(O)=C(C=O)C2=C(O)C(=C(C)C=C12)C3=C(O)C4=C(C=O)C(O)=C(O)C(C(C)C)=C4C=C3C
ISORHAMNETIN	NCGC00163572-02	528	COC1=CC(=CC=C1O)C2=C(O)C(=O)C3=C(O2)C=C(O)C=C3O
4'-METHOXYCHALCONE	NCGC00095535-01	>1000	COC1=CC=C(C=C1)C(=O)\C=C\C2=CC=CC=C2
	NCGC00095554-03	>1000	CCCCCC(=O)CC1=CC(O)=CC(O)=C1C(=O)OC2=CC(OC)=C(C(O)=O)C(CC(=O)CCCCC)=C2
PHENETHYL CAFFEATE	NCGC00260954-01	>1000	OC1=CC=C(\C=C\C(=O)OCCC2=CC=CC=C2)C=C1O
ELLIPTICINE	NCGC00261216-01	>1000	CC1=C2C=CN=CC2=C(C)C3=C1NC4=C3C=CC=C4
BENZYL CINNAMATE	NCGC00254607-01	>424	O=C(OCC1=CC=CC=C1)C=CC2=CC=CC=C2
TETRAHYDROALSTONINE	NCGC00163632-02	>530	COC(=O)C1=CO[C@@H](C)[C@@H]2CN3CCC4=C(NC5=CC=CC=C45)[C@@H]3C[C@H]12
BISINDOLYLMALEIMIDE	NCGC00262009-05	>654	O=C1NC(=O)C(C2=CNC3=C2C=CC=C3)=C1C4=CNC5=C4C=CC=C5

## Sheet: Low Permeability
Table S3: Compounds Exhibiting Low PAMPA-BBB Permeability.
Compound Name	Sample ID	PAMPA-BBB Pe(10^-6 cm/sec)	SMILES
EPICATECHIN	NCGC00015215-06	<1	OC1CC2=C(OC1C3=CC(O)=C(O)C=C3)C=C(O)C=C2O
QUERCETIN	NCGC00015870-33	<1	OC1=CC2=C(C(O)=C1)C(=O)C(O)=C(O2)C3=CC(O)=C(O)C=C3
Folic Acid	NCGC00016265-16	<1	NC1=NC(=O)C2=C(N1)N=CC(CNC3=CC=C(C=C3)C(=O)N[C@@H](CCC(O)=O)C(O)=O)=N2
NICOTINIC ACID	NCGC00016268-09	<1	OC(=O)C1=CC=CN=C1
COTININE	NCGC00016466-02	<1	CN1[C@H](CCC1=O)C2=CC=CN=C2
BERBERINE HYDROCHLORIDE	NCGC00016526-19	<1	COC1=C(OC)C2=C(C=C1)C=C3C4=CC5=C(OCO5)C=C4CC[N+]3=C2
SALSOLINOL	NCGC00016840-05	<1	C[C@@H]1NCCC2=CC(O)=C(O)C=C12
RIBOFLAVIN	NCGC00017291-19	<1	CC1=CC2=C(C=C1C)N(C[C@@H](O)[C@@H](O)[C@@H](O)CO)C3=NC(=O)NC(=O)C3=N2
L-EPICATECHIN	NCGC00017331-08	<1	O[C@@H]1CC2=C(O[C@@H]1C3=CC(O)=C(O)C=C3)C=C(O)C=C2O
ARISTOLOCHIC ACID	NCGC00017334-11	<1	COC1=C2C=C(C3=C(C4=C(OCO4)C=C3C(O)=O)C2=CC=C1)N(=O)=O
ADENOSINE	NCGC00023673-08	<1	NC1=NC=NC2=C1N=CN2[C@@H]3O[C@H](CO)[C@@H](O)[C@H]3O
PROSTAGLANDIN B1	NCGC00024019-07	<1	CCCCC[C@H](O)\C=C\C1=C(CCCCCCC(O)=O)C(=O)CC1
	NCGC00024539-02	<1	N[C@H](C(O)=O)C1=CC(C(O)=O)=C(O)C=C1
	NCGC00074767-03	<1	COC1=CC=C(C(=O)CC(O)=O)C2=C1C=CC(C)(C)O2
GALLIC ACID	NCGC00091125-13	<1	OC(=O)C1=CC(O)=C(O)C(O)=C1
CHLOROGENIC ACID	NCGC00091275-01	<1	O[C@@H]1C[C@](O)(CC(OC(=O)\C=C\C2=CC(O)=C(O)C=C2)[C@@H]1O)C(O)=O
CINNAMALDEHYDE	NCGC00091512-04	<1	O=C\C=C\C1=CC=CC=C1
CORDYCEPIN	NCGC00092360-03	<1	NC1=NC=NC2=C1N=CN2[C@@H]3O[C@H](CO)C[C@H]3O
NICOTINAMIDE	NCGC00093354-19	<1	NC(=O)C1=CC=CN=C1
IVERMECTIN B1A	NCGC00094047-04	<1	CC[C@@H](C)[C@H]1O[C@]2(CC[C@@H]1C)C[C@@H]3C[C@@H](C\C=C(C)\[C@@H](O[C@H]4C[C@H](OC)[C@@H](O[C@H]5C[C@H](OC)[C@@H](O)[C@H](C)O5)[C@H](C)O4)[C@@H](C)\C=C\C=C6/CO[C@@H]7[C@H](O)C(C)=C[C@@H](C(=O)O3)[C@]67O)O2
WILLARDIINE	NCGC00094464-04	<1	N[C@@H](CN1C=CC(=O)NC1=O)C(O)=O
	NCGC00094957-03	<1	OC(=O)C1=CC2=C(N1)C=CC=C2
2,6-DIMETHOXY-1,4-BENZOQUINONE	NCGC00095215-05	<1	COC1=CC(=O)C=C(OC)C1=O
PATULIN	NCGC00095272-06	<1	OC1OCC=C2OC(=O)C=C12
FUMARPROTOCETRARIC ACID	NCGC00095467-01	<1	CC1=CC(O)=C(C=O)C2=C1C(=O)OC3=C(COC(=O)\C=C\C(O)=O)C(O)=C(C(O)=O)C(C)=C3O2
LECANORIC ACID	NCGC00095468-05	<1	CC1=CC(OC(=O)C2=C(C)C=C(O)C=C2O)=CC(O)=C1C(O)=O
	NCGC00095485-03	<1	CC1=C(C(O)=O)C(O)=C(C)C(O)=C1
3,4-DIMETHOXYCINNAMIC ACID	NCGC00095522-01	<1	COC1=CC=C(\C=C\C(O)=O)C=C1OC
3,4-DIMETHOXYBENZOIC ACID	NCGC00095539-03	<1	COC1=C(OC)C=C(C=C1)C(O)=O
ORSELLINIC ACID	NCGC00095565-04	<1	CC1=C(C(O)=O)C(O)=CC(O)=C1
STICTIC ACID	NCGC00095566-04	<1	COC1=CC(C)=C2C(OC3=C4C(O)OC(=O)C4=C(O)C(C)=C3OC2=O)=C1C=O
TRIGONELLINE	NCGC00095649-09	<1	C[N+]1=CC(=CC=C1)C([O-])=O
HYDROXYTOLUIC ACID	NCGC00095792-03	<1	CC1=CC=CC(C(O)=O)=C1O
UMBELLIFERONE	NCGC00095801-07	<1	OC1=CC2=C(C=CC(=O)O2)C=C1
PIPERONYLIC ACID	NCGC00095970-04	<1	OC(=O)C1=CC2=C(OCO2)C=C1
PUERARIN	NCGC00096060-07	<1	OC[C@H]1O[C@H]([C@H](O)[C@@H](O)[C@@H]1O)C2=C(O)C=CC3=C2OC=C(C3=O)C4=CC=C(O)C=C4
METHYLXANTHOXYLINE	NCGC00096079-03	<1	COC1=CC(OC)=C(C(C)=O)C(O)=C1C
2'-O-METHYLGUANOSINE	NCGC00096123-01	<1	CO[C@@H]1[C@H](O)[C@@H](CO)O[C@H]1N2C=NC3=C2N=C(N)NC3=O
INOSINIC ACID	NCGC00142489-01	<1	O[C@@H]1[C@@H](COP([O-])([O-])=O)O[C@H]([C@@H]1O)N2C=NC3=C2N=CNC3=O
DEOXYURIDINE	NCGC00142492-01	<1	OC[C@H]1O[C@H](C[C@@H]1O)N2C=CC(=O)NC2=O
3'-CMP	NCGC00142494-01	<1	NC1=NC(=O)N(C=C1)[C@@H]2O[C@H](CO)[C@@H](OP(O)(O)=O)[C@H]2O
DAPHNIN	NCGC00160173-01	<1	OC[C@H]1O[C@@H](OC2=CC=C3C=CC(=O)OC3=C2O)[C@H](O)[C@@H](O)[C@@H]1O
	NCGC00160191-01	<1	O[C@@H](CNC(=O)C1=CC=CC=C1)C2=CC=CC=C2
	NCGC00160203-01	<1	COC1=C(O)C=C2C(=O)OC3=C4C(=CC(O)=C3OC)C(=O)OC1=C24
LIQUIRITIN	NCGC00160210-01	<1	OCC1O[C@@H](OC2=CC=C(C=C2)C3CC(=O)C4=C(O3)C=C(O)C=C4)C(O)C(O)[C@@H]1O
	NCGC00160212-01	<1	COC1=C(CCN(C)C)C2=C3C(OC(=O)C4=C5OCOC5=CC(C=C2)=C34)=C1
COTARNINIUM	NCGC00160227-01	<1	COC1=C2OCOC2=CC3=C1C=[N+](C)CC3
VERBENALIN	NCGC00160232-01	<1	COC(=O)C1=COC(O[C@H]2OC(CO)[C@H](O)C(O)C2O)[C@@H]3[C@@H](C)CC(=O)[C@@H]13
	NCGC00160235-01	<1	COC1=C2C=COC2=NC3=C1C=CC(O[C@@H]4O[C@H](C)[C@@H](O)[C@@H](O)[C@H]4O)=C3OC
	NCGC00160238-01	<1	CN1C2=C(C[C@@H](O)C(C)(C)O2)C(=O)C3=C1C=CC=C3
	NCGC00160254-01	<1	O=C1N[C@@H](CC2=CNC3=C2C=CC=C3)C(=O)N[C@H]1CC4=CNC5=C4C=CC=C5
	NCGC00160349-01	<1	CNCCCCC1=C2C3=C(NC2=C(C)N=C1)C=CC=C3
RUTIN	NCGC00160628-07	<1	C[C@@H]1O[C@@H](OC[C@H]2O[C@@H](OC3=C(OC4=CC(O)=CC(O)=C4C3=O)C5=CC=C(O)C(O)=C5)[C@H](O)[C@@H](O)[C@@H]2O)[C@H](O)[C@H](O)[C@H]1O
	NCGC00161614-01	<1	COC(=O)C(O)C(O)(CCC(C)C)C(=O)OC1C2C3=C(CCN4CCCC24C=C1OC)C=C5OCOC5=C3
CEPHARANTHINE	NCGC00161621-09	<1	COC1=CC2=C3C=C1OC4=C5OCOC5=CC6=C4[C@H](CC7=CC=C(OC8=C(OC)C=CC(C[C@H]3N(C)CC2)=C8)C=C7)N(C)CC6
XANTHOSINE	NCGC00161976-01	<1	OCC1OC(C(O)C1O)N2C=NC3=C2N=C(O)N=C3O
GELDANAMYCIN	NCGC00162413-03	<1	CO[C@H]1C[C@@H](C)CC2=C(OC)C(=O)C=C(NC(=O)C(C)=CC=C[C@H](OC)[C@@H](OC(N)=O)C(C)=C[C@H](C)[C@H]1O)C2=O
THIOLUTIN	NCGC00162456-02	<1	CN1C(=O)C(NC(C)=O)=C2SSC=C12
L-DIIODOTYROSINE	NCGC00163111-01	<1	N[C@@H](CC1=CC(I)=C(O)C(I)=C1)C(O)=O
	NCGC00163305-01	<1	CN1C=NC2=C(N=CN2[C@@H]3O[C@H](CO)[C@@H](O)[C@H]3O)C1=N
	NCGC00163321-01	<1	NC1=C2N=CN([C@@H]3O[C@H](COP(O)(=O)OP(O)(=O)OC[C@H]4OC(O)[C@H](O)[C@@H]4O)[C@@H](O)[C@H]3O)C2=NC=N1
URIDINE PHOSPHATE	NCGC00163325-01	<1	O[C@H]1[C@@H](O)[C@@H](O[C@@H]1COP(O)(O)=O)N2C=CC(=O)NC2=O
Guanosine pyrophosphate	NCGC00163328-01	<1	NC1=NC2=C(N=CN2[C@@H]3O[C@H](COP(O)(=O)OP(O)(O)=O)[C@@H](O)[C@H]3O)C(=O)N1
1H-PYRIDO(3,4-B)INDOLE-3-CARBOXYLIC ACID, 2,3,4,9-TETRAHYDRO-1-METHYL-, (1S-CIS)-	NCGC00163354-01	<1	CC1NC(CC2=C1NC3=CC=CC=C23)C(O)=O
1-BUTANONE, 4-(METHYLNITROSOAMINO)-1-(3-PYRIDINYL)-	NCGC00163358-01	<1	CN(CCCC(=O)C1=CC=CN=C1)N=O
	NCGC00163504-01	<1	C[C@]12O[C@H](C[C@@]1(O)C(O)=O)[N@]3C4=CC=CC=C4C5=C6C(=O)NCC6=C7C8=CC=CC=C8[N@@]2C7=C35
BUTEIN	NCGC00163519-01	<1	OC1=CC(O)=C(C=C1)C(=O)\C=C\C2=CC=C(O)C(O)=C2
DAIDZIN	NCGC00163532-01	<1	OC[C@H]1O[C@@H](OC2=CC3=C(C=C2)C(=O)C(=CO3)C4=CC=C(O)C=C4)[C@H](O)[C@@H](O)[C@@H]1O
ECDYSONE	NCGC00163547-01	<1	C[C@H]([C@H](O)CCC(C)(C)O)C1CC[C@@]2(O)C3=CC(=O)[C@@H]4C[C@@H](O)[C@@H](O)C[C@]4(C)[C@H]3CC[C@]12C
EVODIAMINE	NCGC00163553-03	<1	CN1C2N(CCC3=C2NC4=C3C=CC=C4)C(=O)C5=C1C=CC=C5
	NCGC00163581-01	<1	C[C@@H]1OC(O[C@@H]2[C@@H](O)[C@H](O)[C@@H](CO)O[C@H]2OC3=CC4=C(C(=O)C(O)=C(O4)C5=CC=C(O)C=C5)C(O)=C3)[C@H](O)[C@H](O)[C@H]1O
KAHWEOL	NCGC00163593-01	<1	C[C@@]12C=CC3=C(C=CO3)[C@H]1CC[C@@]45C[C@@H](CC[C@@H]24)[C@@](O)(CO)C5
NEOHESPERIDIN	NCGC00163601-01	<1	COC1=CC=C(C=C1O)[C@@H]2CC(=O)C3=C(O2)C=C(O[C@@H]4O[C@H](CO)[C@@H](O)[C@H](O)[C@H]4OC5O[C@@H](C)[C@H](O)[C@@H](O)[C@H]5O)C=C3O
PONCIRIN	NCGC00163611-01	<1	COC1=CC=C(C=C1)[C@@H]2CC(=O)C3=C(O)C=C(O[C@@H]4O[C@H](CO)[C@@H](O)[C@H](O)[C@H]4O[C@@H]5O[C@@H](C)[C@H](O)[C@@H](O)[C@H]5O)C=C3O2
SPIRAEOSIDE	NCGC00163625-02	<1	OC[C@H]1O[C@@H](OC2=C(O)C=C(C=C2)C3=C(O)C(=O)C4=C(O3)C=C(O)C=C4O)[C@H](O)[C@@H](O)[C@@H]1O
	NCGC00163630-01	<1	COC1=CC(=CC(OC)=C1O)C2=C(O[C@@H]3O[C@H](CO)[C@@H](O)[C@H](O)[C@H]3O)C(=O)C4=C(O2)C=C(O)C=C4O
TILIROSIDE	NCGC00163634-01	<1	O[C@@H]1[C@@H](COC(=O)\C=C\C2=CC=C(O)C=C2)O[C@@H](OC3=C(OC4=C(C3=O)C(O)=CC(O)=C4)C5=CC=C(O)C=C5)[C@H](O)[C@H]1O
HARRINGTONINE	NCGC00163654-02	<1	COC(=O)C[C@@](O)(CCC(C)(C)O)C(=O)O[C@H]1[C@@H]2C3=C(CCN4CCC[C@]24C=C1OC)C=C5OCOC5=C3
PHORBOL	NCGC00163672-02	<1	C[C@@H]1[C@@H](O)[C@]2(O)[C@H]([C@@H]3C=C(CO)C[C@@]4(O)[C@@H](C=C(C)C4=O)[C@@]13O)C2(C)C
RIFAMYCIN	NCGC00163674-01	<1	CO[C@H]1C=CO[C@@]2(C)OC3=C(C2=O)C4=C(C(O)=C(NC(=O)C(C)=CC=C[C@H](C)[C@H](O)[C@@H](C)[C@@H](O)[C@@H](C)[C@H](OC(C)=O)[C@@H]1C)C=C4[O-])C(O)=C3C
CHROMOMYCIN A3	NCGC00163697-05	<1	CO[C@@H]([C@@H]1CC2=CC3=C(C(O)=C(C)C(O[C@H]4C[C@@H](O[C@@H]5C[C@@H](O)[C@@H](OC)[C@@H](C)O5)[C@@H](OC(C)=O)[C@@H](C)O4)=C3)C(O)=C2C(=O)[C@H]1O[C@H]6C[C@@H](O[C@H]7C[C@@H](O[C@H]8C[C@](C)(O)[C@@H](OC(C)=O)[C@H](C)O8)[C@H](O)[C@@H](C)O7)[C@H](O)[C@@H](C)O6)C(=O)[C@@H](O)[C@@H](C)O
PYRITHIONE DISULFIDE	NCGC00164493-02	<1	O=N1=C(SSC2=N(=O)C=CC=C2)C=CC=C1
MUPIROCIN	NCGC00164554-01	<1	C[C@H](O)[C@H](C)[C@@H]1O[C@@H]1CC2CO[C@@H](C\C(C)=C\C(=O)OCCCCCCCCC(O)=O)[C@H](O)[C@@H]2O
ACADESINE	NCGC00165736-02	<1	NC(=O)C1=C(N)N(C=N1)[C@@H]2O[C@H](CO)[C@@H](O)[C@H]2O
LYCOPENE	NCGC00166291-04	<1	CC(C)=CCC\C(C)=C\C=C\C(C)=C\C=C\C(C)=C\C=C\C=C(C)\C=C\C=C(C)\C=C\C=C(/C)CCC=C(C)C
ERGOCALCIFEROL	NCGC00166307-05	<1	CC(C)[C@@H](C)\C=C\[C@@H](C)[C@H]1CC[C@@H]2[C@]1(C)CCC\C2=C/C=C3/C[C@@H](O)CCC3=C
S-ADENOSYLMETHIONINE	NCGC00167546-01	<1	C[S+](CC[C@H](N)C(O)=O)C[C@H]1O[C@H]([C@H](O)[C@@H]1O)N2C=NC3=C2N=CN=C3N
COENZYME A	NCGC00167970-01	<1	CC(C)(COP(O)(=O)OP(O)(=O)OC[C@H]1O[C@H]([C@H](O)[C@@H]1OP(O)(O)=O)N2C=NC3=C2N=CN=C3N)[C@H](O)C(=O)NCCC(=O)NCCS
ISOGUANOSINE	NCGC00168561-01	<1	NC1=NC(O)=NC2=C1N=CN2C3OC(CO)C(O)C3O
ROSAVIN	NCGC00168798-02	<1	O[C@H]1CO[C@@H](OC[C@H]2O[C@@H](OC\C=C\C3=CC=CC=C3)[C@H](O)[C@@H](O)[C@@H]2O)[C@H](O)[C@H]1O
AGNUSIDE	NCGC00168851-03	<1	OC[C@H]1O[C@@H](O[C@@H]2OC=C[C@H]3[C@H](O)C=C(COC(=O)C4=CC=C(O)C=C4)[C@@H]23)[C@H](O)[C@@H](O)[C@@H]1O
CHLOROGENIC ACID	NCGC00168941-05	<1	O[C@@H]1C[C@](O)(C[C@@H](OC(=O)\C=C\C2=CC(O)=C(O)C=C2)[C@@H]1O)C(O)=O
ONONOSIDE	NCGC00169054-02	<1	COC1=CC=C(C=C1)C2=COC3=C(C=CC(O[C@@H]4O[C@H](CO)[C@@H](O)[C@H](O)[C@H]4O)=C3)C2=O
1,2,3,6-TETRA-O-GALLOYL-.BETA.-D-GLUCOSE	NCGC00169133-02	<1	O[C@@H]1[C@@H](COC(=O)C2=CC(O)=C(O)C(O)=C2)O[C@@H](OC(=O)C3=CC(O)=C(O)C(O)=C3)[C@H](OC(=O)C4=CC(O)=C(O)C(O)=C4)[C@H]1OC(=O)C5=CC(O)=C(O)C(O)=C5
RHOIFOLIN	NCGC00178013-02	<1	C[C@@H]1O[C@@H](O[C@@H]2[C@@H](O)[C@H](O)[C@@H](CO)O[C@H]2OC3=CC4=C(C(=O)C=C(O4)C5=CC=C(O)C=C5)C(O)=C3)[C@H](O)[C@H](O)[C@H]1O
PUROMYCIN MONOHYDROCHLORIDE	NCGC00178058-02	<1	COC1=CC=C(C[C@H](N)C(=O)N[C@@H]2[C@@H](CO)OC([C@@H]2O)N3C=NC4=C(N=CN=C34)N(C)C)C=C1
PYROCATECHUIC ACID	NCGC00178064-03	<1	OC(=O)C1=C(O)C(O)=CC=C1
	NCGC00178066-02	<1	COC1=C(O)C(=O)C2=C(C=C3OC(C(C)=O)=C(O)C3=C2O)C1=O
LOGANIN	NCGC00178124-03	<1	COC(=O)C1=CO[C@@H](O[C@@H]2O[C@H](CO)[C@@H](O)[C@H](O)[C@H]2O)[C@@H]3[C@@H](C)[C@@H](O)C[C@H]13
THEAFLAVIN MONOGALLATE	NCGC00179102-02	<1	O[C@@H]1CC2=C(O[C@@H]1C3=C4C=C(C=C(O)C(=O)C4=C(O)C(O)=C3)[C@H]5OC6=C(C[C@H]5OC(=O)C7=CC(O)=C(O)C(O)=C7)C(O)=CC(O)=C6)C=C(O)C=C2O
	NCGC00179119-02	<1	CC1(C)C2CC(=O)[C@]3(C)C(CC[C@@]4(C)[C@@H](OC(=O)[C@H]5O[C@@]345)C6=COC=C6)[C@@]2(C)C=CC1=O
GEDUNIN	NCGC00179126-02	<1	CC(=O)O[C@@H]1CC2C(C)(C)C(=O)C=C[C@]2(C)C3CC[C@@]4(C)[C@@H](OC(=O)[C@H]5O[C@@]45[C@]13C)C6=COC=C6
EPICATECHIN GALLATE	NCGC00179135-02	<1	OC1=CC2=C(C[C@@H](OC(=O)C3=CC(O)=C(O)C(O)=C3)[C@H](O2)C4=CC(O)=C(O)C=C4)C(O)=C1
PECTOLINARIN	NCGC00179136-02	<1	COC1=CC=C(C=C1)C2=CC(=O)C3=C(O2)C=C(O[C@H]4O[C@H](CO[C@@H]5O[C@@H](C)[C@H](O)[C@@H](O)[C@H]5O)[C@@H](O)[C@H](O)[C@H]4O)C(OC)=C3O
VIOMYCIN SULFATE	NCGC00179246-05	<1	NCCC[C@H](N)CC(=O)N[C@H]1CNC(=O)[C@@H](NC(=O)\C(NC(=O)[C@H](CO)NC(=O)[C@H](CO)NC1=O)=C\NC(N)=O)[C@H]2C[C@H](O)N=C(N)N2
HARPAGOSIDE	NCGC00179325-05	<1	C[C@@]1(C[C@@H](O)[C@]2(O)C=CO[C@@H](O[C@@H]3O[C@H](CO)[C@@H](O)[C@H](O)[C@H]3O)[C@H]12)OC(=O)\C=C\C4=CC=CC=C4
VITEXIN	NCGC00179463-03	<1	OC[C@H]1OC([C@H](O)[C@@H](O)[C@@H]1O)C2=C3OC(=CC(=O)C3=C(O)C=C2O)C4=CC=C(O)C=C4
HECOGENIN	NCGC00179484-02	<1	C[C@H]1[C@H]2[C@H](C[C@H]3[C@@H]4CC[C@H]5C[C@@H](O)CC[C@]5(C)[C@H]4CC(=O)[C@]23C)O[C@]16CC[C@@H](C)CO6
3-HYDROXYKYNURENINE	NCGC00179533-02	<1	NC(CC(=O)C1=C(N)C(O)=CC=C1)C(O)=O
METANEPHRINE HYDROCHLORIDE	NCGC00179644-05	<1	CNCC(O)C1=CC(OC)=C(O)C=C1
LEVOMEFOLATE	NCGC00181027-02	<1	CN1C(CNC2=CC=C(C=C2)C(=O)NC(CCC([O-])=O)C([O-])=O)CNC3=NC(N)=NC(O)=C13
STAPHYLOMYCIN S	NCGC00181117-01	<1	CC[C@H]1NC(=O)[C@@H](NC(=O)C2=C(O)C=CC=N2)C(C)OC(=O)[C@@H](NC(=O)C3CC(=O)CCN3C(=O)[C@H](CC4=CC=CC=C4)N(C)C(=O)[C@@H]5CCCN5C1=O)C6=CC=CC=C6
3,4-METHYLENEDIOXYCINNAMIC ACID	NCGC00182231-01	<1	OC(=O)\C=C\C1=CC=C2OCOC2=C1
HYDROCORTISONE ACETATE	NCGC00183367-01	<1	CC(=O)OCC(=O)[C@@]1(O)CCC2C3CCC4=CC(=O)CC[C@]4(C)C3[C@@H](O)C[C@]12C
ASPERGILLIDE B1	NCGC00183583-03	<1	OC1=C(C(=O)O\C1=C/C2=CC=C(O)C=C2)C3=CC=C(O)C=C3
	NCGC00187465-01	<1	CC1=C(O)C(C(=O)\C=C\C2=CC=CC=C2)=C3OC(C)(C)C=CC3=C1O
APOCAROTENAL	NCGC00187588-01	<1	C\C(C=O)=C/C=C/C(C)=C/C=C/C=C(C)/C=C/C=C(C)/C=C/C1=C(C)CCCC1(C)C
7-HYDROXYMETHOTREXATE	NCGC00229702-02	<1	CN(CC1=NC2=C(N)N=C(N)N=C2NC1=O)C3=CC=C(C=C3)C(=O)N[C@@H](CCC(O)=O)C(O)=O
PROTOCATECHUIC ACID	NCGC00246757-04	<1	OC(=O)C1=CC(O)=C(O)C=C1
POLYDATIN	NCGC00246971-11	<1	OC[C@H]1O[C@@H](OC2=CC(O)=CC(\C=C\C3=CC=C(O)C=C3)=C2)[C@H](O)[C@@H](O)[C@@H]1O
5-METHOXYINDOLEACETIC ACID	NCGC00247046-02	<1	COC1=CC2=C(NC=C2CC(O)=O)C=C1
PICEIN	NCGC00247461-02	<1	CC(=O)C1=CC=C(O[C@@H]2O[C@H](CO)[C@@H](O)[C@H](O)[C@H]2O)C=C1
VANILLIC ACID	NCGC00247610-02	<1	COC1=C(O)C=CC(=C1)C(O)=O
RIBOPRINE	NCGC00253650-01	<1	CC(C)=CCNC1=C2N=CN([C@@H]3O[C@H](CO)[C@@H](O)[C@H]3O)C2=NC=N1
PRAVASTATIN SODIUM	NCGC00254232-01	<1	CC[C@H](C)C(=O)O[C@H]1C[C@H](O)C=C2C=C[C@H](C)[C@H](CC[C@@H](O)C[C@@H](O)CC([O-])=O)[C@@H]12
ETHYL TRANS-2,CIS-4-DECADIENOATE	NCGC00254581-01	<1	CCCCC\C=C/C=C/C(=O)OCC
2-FURANOIC ACID	NCGC00255027-01	<1	OC(=O)C1=CC=CO1
DIPICOLINIC ACID	NCGC00255028-01	<1	OC(=O)C1=CC=CC(=N1)C(O)=O
CINNAMIC ACID	NCGC00255114-01	<1	OC(=O)\C=C\C1=CC=CC=C1
FARNESOL TRANS,TRANS-FARNESOL	NCGC00255293-01	<1	CC(C)=CCC\C(C)=C\CC\C(C)=C\CO
KASUGAMYCIN HYDROCHLORIDE	NCGC00255614-01	<1	C[C@H]1O[C@H](O[C@@H]2[C@@H](O)[C@@H](O)[C@H](O)[C@H](O)[C@H]2O)[C@@H](N)C[C@@H]1NC(=N)C(O)=O
THIAMINE MONONITRATE	NCGC00255700-01	<1	CC1=C(CCO)SC=[N+]1CC2=CN=C(C)N=C2N
ARBUTIN	NCGC00255705-01	<1	OC[C@H]1O[C@@H](OC2=CC=C(O)C=C2)[C@H](O)[C@@H](O)[C@@H]1O
SODIUM ABIETATE	NCGC00255896-01	<1	CC(C)C1=CC2=CC[C@@H]3[C@](C)(CCC[C@@]3(C)C([O-])=O)[C@H]2CC1
JASMONE	NCGC00256139-01	<1	CC\C=C/CC1=C(C)CCC1=O
ISPHAMYCIN	NCGC00256236-01	<1	CN(C)[C@H]1[C@@H]2C[C@H]3C(C(=O)C4=C(C(Cl)=CC=C4O)[C@@]3(C)O)=C(O)[C@]2(O)C(=O)C(C(N)=O)=C1O
TRANS-.ALPHA.-FARNESENE	NCGC00256793-01	<1	CC(C)=CCC\C(C)=C\C\C=C(/C)C=C
(Z)-5-METHYL-2-PHENYL-HEX-2-ENAL	NCGC00256812-01	<1	CC(C)CC=C(C=O)C1=CC=CC=C1
SOTOLONE	NCGC00256815-01	<1	CC1OC(=O)C(O)=C1C
PYRIDOXINE CHLORIDE	NCGC00256911-01	<1	CC1=C(O)C(CO)=C(CO)C=N1
INDOLEBUTYRIC ACID	NCGC00257530-01	<1	OC(=O)CCCC1=CNC2=C1C=CC=C2
O-ACETAMIDOPHENOL	NCGC00257536-01	<1	CC(=O)NC1=C(O)C=CC=C1
HEMINEURINE	NCGC00257545-01	<1	CC1=C(CCO)SC=N1
5-Amino-1,3-cyclohexadiene-1-carboxylic acid hydrochloride	NCGC00260691-01	<1	NC1CC(=CC=C1)C(O)=O
NORMELATONIN	NCGC00260729-01	<1	CC(=O)NCCC1=CNC2=C1C=C(O)C=C2
TRYPTAMINE HYDROCHLORIDE	NCGC00260746-01	<1	NCCC1=CNC2=C1C=CC=C2
2-CHLOROADENOSINE	NCGC00260979-01	<1	NC1=NC(Cl)=NC2=C1N=CN2[C@@H]3O[C@H](CO)C(O)[C@H]3O
COLCHCINE	NCGC00260995-01	<1	COC1=C(OC)C(OC)=C2C(CC[C@H](NC(C)=O)C3=CC(=O)C(OC)=CC=C23)=C1
DIHYDROXYPHENYLGLYCINE	NCGC00261013-01	<1	N[C@H](C(O)=O)C1=CC(O)=CC(O)=C1
PARAXANTHINE	NCGC00261074-01	<1	CN1C=NC2=C1C(=O)N(C)C(=O)N2
DEOXYEPINEPHRINE HYDROCHLORIDE	NCGC00261075-01	<1	CNCCC1=CC=C(O)C(O)=C1
	NCGC00261088-01	<1	CN(N=O)C1=C(O)C=CC(O)=C1
DAIDZEIN	NCGC00261097-01	<1	OC1=CC=C(C=C1)C2=COC3=C(C=CC(O)=C3)C2=O
DOPACETIC ACID	NCGC00261099-01	<1	OC(=O)CC1=CC(O)=C(O)C=C1
NEBULARINE|NEBULARINE	NCGC00261108-01	<1	OC[C@H]1O[C@H]([C@H](O)[C@@H]1O)N2C=NC3=C2N=CN=C3
GENIPIN	NCGC00261201-01	<1	COC(=O)C1=CO[C@@H](O)[C@H]2[C@@H]1CC=C2CO
RACEPINEPHRINE HYDROCHLORIDE	NCGC00261207-01	<1	CNCC(O)C1=CC(O)=C(O)C=C1
FUSARIC ACID	NCGC00261211-01	<1	CCCCC1=CC=C(N=C1)C(O)=O
HYDROQUINONE	NCGC00261262-01	<1	OC1=CC=C(O)C=C1
SEROTONIN HYDROCHLORIDE	NCGC00261292-01	<1	NCCC1=CNC2=C1C=C(O)C=C2
	NCGC00261311-01	<1	COC1=CC(=CC=C1OS([O-])(=O)=O)C(O)CO
CINCOFARM	NCGC00261312-01	<1	N[C@@H](CC1=CNC2=C1C=C(O)C=C2)C(O)=O
HISPIDIN	NCGC00261319-01	<1	OC1=CC(=O)OC(\C=C\C2=CC=C(O)C(O)=C2)=C1
HYDROXYINDOLEACETIC ACID	NCGC00261321-01	<1	OC(=O)CC1=CNC2=C1C=C(O)C=C2
.BETA.-LAPACHONE	NCGC00261402-01	<1	CC1(C)CCC2=C(O1)C3=CC=CC=C3C(=O)C2=O
MYRICETIN	NCGC00261425-01	<1	OC1=CC(O)=C2C(=O)C(O)=C(OC2=C1)C3=CC(O)=C(O)C(O)=C3
N-METHYLADENOSINE	NCGC00261443-01	<1	CNC1=C2N=CN([C@@H]3O[C@H](CO)C(O)[C@H]3O)C2=NC=N1
NORMETADRENALINE HYDROCHLORIDE	NCGC00261543-01	<1	COC1=C(O)C=CC(=C1)C(O)CN
	NCGC00261593-01	<1	C\C(C=C)=C/[C@@]1(C)SC(=O)C(C)=C1O
QUINOLINIC ACID	NCGC00261674-01	<1	OC(=O)C1=CC=CN=C1C(O)=O
SANGUINARIUM CHLORIDE	NCGC00261793-01	<1	C[N+]1=CC2=C(C=CC3=C2OCO3)C4=C1C5=CC6=C(OCO6)C=C5C=C4
THEOBROMINE	NCGC00261872-01	<1	CN1C=NC2=C1C(=O)NC(=O)N2C
Uridine diphosphate disodium	NCGC00261890-01	<1	O[C@H]1[C@@H](O)[C@@H](O[C@@H]1COP([O-])(=O)OP(O)([O-])=O)N2C=CC(=O)NC2=O
ARAGUANOSINE	NCGC00261904-01	<1	NC1=NC2=C(N=CN2[C@@H]3O[C@H](CO)[C@@H](O)[C@@H]3O)C(=O)N1
UROCANIC ACID	NCGC00261940-01	<1	OC(=O)\C=C\C1=CNC=N1
VANCOMYCIN HYDROCHLORIDE	NCGC00261952-01	<1	CN[C@H](CC(C)C)C(=O)N[C@@H]1[C@H](O)C2=CC=C(OC3=CC4=CC(OC5=C(Cl)C=C(C=C5)[C@@H](O)[C@@H]6NC(=O)[C@H](NC(=O)[C@@H]4NC(=O)[C@H](CC(N)=O)NC1=O)C7=CC=C(O)C(=C7)C8=C(C=C(O)C=C8O)[C@H](NC6=O)C(O)=O)=C3O[C@@H]9O[C@H](CO)[C@@H](O)[C@H](O)[C@H]9O[C@H]%10C[C@](C)(N)[C@H](O)[C@H](C)O%10)C(Cl)=C2
	NCGC00262532-02	<1	C1CN[C@H]2[C@@H](C1)[C@@H]3CC[C@H]2[C@H]4N3CCC5=C4NC6=C5C=CC=C6
AZACITIDINE	NCGC00262555-03	<1	NC1=NC(=O)N(C=N1)[C@H]2O[C@H](CO)[C@@H](O)[C@H]2O
ADENOSINE	NCGC00262556-01	<1	NC1=NC=NC2=C1N=CN2[C@H]3O[C@H](CO)[C@@H](O)[C@@H]3O
METVINE	NCGC00262567-02	<1	CC=C1C[N+]2(C)CC[C@]34[C@@H]2C[C@@H]1C(C=O)=C3NC5=C4C=CC=C5
THIOSTREPTON	NCGC00262569-03	<1	CCC(C)[C@@H]1N[C@@H]2C=CC3=C(N=C(C=C3[C@H](C)O)C(=O)O[C@H](C)[C@@H]4NC(=O)C5=CSC(=N5)[C@@H](NC(=O)[C@H]6CSC(=N6)\C(NC(=O)[C@@H](NC(=O)C7=CSC(=N7)[C@]8(CCC(=N[C@H]8C9=CSC4=N9)C%10=NC(=CS%10)C(=O)NC(=C)C(=O)NC(=C)C(N)=O)NC(=O)[C@H](C)NC(=O)C(=C)NC(=O)[C@H](C)NC1=O)[C@@H](C)O)=C/C)[C@@](C)(O)[C@@H](C)O)[C@H]2O
7-Aminocephalosporanic acid	NCGC00263474-03	<1	CC(=O)OCC1=C(N2C(SC1)C(N)C2=O)C(O)=O
CAFFEIC ACID	NCGC00263641-01	<1	OC(=O)C=CC1=CC(O)=C(O)C=C1
METHYLTHIOADENOSINE	NCGC00263645-01	<1	CSCC1OC(C(O)C1O)N2C=NC3=C2N=CN=C3N
	NCGC00263647-01	<1	CC(O)C1OC1C=CC2OC2C(O)C=C
MITOMYCIN	NCGC00263811-01	<1	CO[C@@]12[C@@H]3N[C@H]3CN1C4=C([C@@H]2COC(N)=O)C(=O)C(N)=C(C)C4=O
ICOSAPENT ETHYL	NCGC00263817-03	<1	CCOC(=O)CCC\C=C/C\C=C/C\C=C/C\C=C/C\C=C/CC
CHOLECALCIFEROL	NCGC00263846-02	<1	CC(C)CCCC(C)C1CCC2C1(C)CCC\C2=C/C=C3/C[C@@H](O)CCC3=C
MEPARTRICIN A	NCGC00263873-01	<1	CNC1=CC=C(C=C1)C(=O)CC(O)CCC(C)C2OC(=O)CC(O)CC(=O)CC(O)CC(O)CC(O)CC(O)CC3(O)CC(O)C(C(CC(O[C@@H]4O[C@H](C)[C@@H](O)[C@H](N)[C@@H]4O)\C=C\C=C\C=C\C=C\C=C\C=C\C=C\C2C)O3)C(=O)OC
	NCGC00263877-02	<1	OC1=CC(=CC(O)=C1O)C(=O)OC2=CC(=CC(O)=C2O)C(=O)O[C@H]3O[C@H](COC(=O)C4=CC(OC(=O)C5=CC(O)=C(O)C(O)=C5)=C(O)C(O)=C4)[C@@H](OC(=O)C6=CC(OC(=O)C7=CC(O)=C(O)C(O)=C7)=C(O)C(O)=C6)[C@H](OC(=O)C8=CC(O)=C(O)C(OC(=O)C9=CC(O)=C(O)C(O)=C9)=C8)[C@H]3OC(=O)C%10=CC(O)=C(O)C(OC(=O)C%11=CC(O)=C(O)C(O)=C%11)=C%10
	NCGC00263986-01	<1	CC(=O)NCCC1=CC(=C(O)C=C1)C2=C(O)C(O)=C3C(=O)C4=C(C(=O)C3=C2O)C(C(O)=O)=C(C(O)=O)C(O)=C4
	NCGC00263991-01	<1	COC(=O)[C@H](CC1=CC=CC=C1)NC(=O)C(=C2/OC(=O)C(=C2O)C3=CC=CC=C3)\C4=CC=CC=C4
	NCGC00263997-01	<1	O=C1CC[C@]23\C=C\C(=O)NCCCCNCCCNC(=O)\C=C\C4=CC2=C(O[C@@H]3C1)C=C4
BACCATIN III	NCGC00263998-01	<1	CC(=O)O[C@@H]1C2=C(C)[C@@H](O)C[C@@](O)([C@H](OC(=O)C3=CC=CC=C3)C4[C@@]5(CO[C@@H]5C[C@H](O)[C@@]4(C)C1=O)OC(C)=O)C2(C)C
THEAFLAVINE	NCGC00264015-02	<1	O[C@H]1CC2=C(O[C@@H]1C3=C4C=C(C=C(O)C(=O)C4=C(O)C(O)=C3)[C@H]5OC6=C(C[C@H]5O)C(O)=CC(O)=C6)C=C(O)C=C2O
MANGIFERIN	NCGC00264017-01	<1	OC[C@H]1OC([C@H](O)[C@H](O)[C@H]1O)C2=C(O)C3=C(OC4=CC(O)=C(O)C=C4C3=O)C=C2O
CYTISINE	NCGC00264020-01	<1	O=C1C=CC=C2[C@H]3CNC[C@@H](C3)CN12
QUERCITROSIDE	NCGC00264025-01	<1	C[C@H]1O[C@@H](OC2=C(OC3=C(C(O)=CC(O)=C3)C2=O)C4=CC(O)=C(O)C=C4)[C@H](O)[C@H](O)[C@H]1O
PIPERIC ACID	NCGC00264026-02	<1	OC(=O)\C=C\C=C\C1=CC2=C(OCO2)C=C1
	NCGC00264058-02	<1	C[N+]12CCC34C1CC5C6C3N(C7=C4C=CC=C7)C(=O)CC6OCC=C5C2
FEBRIFUGINE	NCGC00273480-01	<1	O[C@H]1CCCN[C@@H]1CC(=O)CN2C=NC3=CC=CC=C3C2=O
ESTRIOL	NCGC00274080-01	<1	C[C@]12CC[C@H]3[C@@H](CCC4=CC(O)=CC=C34)[C@@H]1C[C@@H](O)[C@@H]2O
CYNARINE	NCGC00274085-01	<1	O[C@@H]1C[C@](C[C@@H](OC(=O)C=CC2=CC(O)=C(O)C=C2)[C@H]1O)(OC(=O)C=CC3=CC(O)=C(O)C=C3)C(O)=O
PROSTRATIN	NCGC00343958-02	<1	C[C@@H]1C[C@]2(OC(C)=O)[C@H]([C@@H]3C=C(CO)C[C@@]4(O)[C@@H](C=C(C)C4=O)[C@@]13O)C2(C)C
	NCGC00344122-04	<1	COC(=O)C1=CC[C@]23CC[C@H]([C@]2(CC1)OC(C)=O)[C@](C)(OC3=O)\C=C\C=C(/C)C(O)=O
MANOALIDE	NCGC00344506-01	<1	C\C(CCC1=C(C)CCCC1(C)C)=C/CCC2=CCC(OC2O)C3=CC(=O)OC3O
3-METHYL-6-AMINOPURINE	NCGC00345447-02	<1	CN1C=NC(N)=C2N=CN=C12
BERGENIN	NCGC00346587-05	<1	COC1=C(O)C2=C(C=C1O)C(=O)O[C@@H]3[C@@H](O)[C@H](O)[C@@H](CO)O[C@@H]23
ICARIIN	NCGC00346592-02	<1	COC1=CC=C(C=C1)C2=C(OC3O[C@@H](C)[C@H](O)[C@@H](O)[C@H]3O)C(=O)C4=C(O2)C(CC=C(C)C)=C(OC5O[C@H](CO)[C@@H](O)[C@H](O)[C@H]5O)C=C4O
DIHYDROMYRICETIN	NCGC00346604-05	<1	O[C@@H]1[C@H](OC2=CC(O)=CC(O)=C2C1=O)C3=CC(O)=C(O)C(O)=C3
DANSHENSU	NCGC00346605-06	<1	OC(CC1=CC(O)=C(O)C=C1)C([O-])=O
10-DEACETYL BACCATIN III	NCGC00346660-02	<1	CC(=O)O[C@@]12CO[C@@H]1C[C@H](O)[C@]3(C)[C@@H]2[C@H](OC(=O)C4=CC=CC=C4)[C@]5(O)C[C@H](O)C(C)=C([C@@H](O)C3=O)C5(C)C
AZOMYCIN	NCGC00346715-02	<1	O=N(=O)C1=NC=CN1
SECOISOLARICIRESINOL	NCGC00346838-01	<1	COC1=CC(C[C@@H](CO)[C@H](CO)CC2=CC(OC)=C(O)C=C2)=CC=C1O
	NCGC00346951-03	<1	O=C1C2=CC=CC=C2[N+]3=C1C4=C(C=C3)C5=CC=CC=C5N4
AFLATOXIN G1	NCGC00347113-02	<1	COC1=CC2=C([C@H]3C=CO[C@H]3O2)C4=C1C5=C(C(=O)OCC5)C(=O)O4
	NCGC00351880-01	<1	OC[C@H]1O[C@@H](OC2=C3C=CC=CC3=CC=C2)[C@H](O)[C@@H](O)[C@H]1O
LITHOSPERMIC ACID A	NCGC00384596-01	<1	OC(=O)[C@@H](CC1=CC(O)=C(O)C=C1)OC(=O)\C=C\C2=C3[C@@H]([C@H](OC3=C(O)C=C2)C4=CC(O)=C(O)C=C4)C(O)=O
ROSARIN	NCGC00385503-01	<1	OC[C@H]1O[C@@H](OC[C@H]2O[C@@H](OC\C=C\C3=CC=CC=C3)[C@H](O)[C@@H](O)[C@@H]2O)[C@@H](O)[C@@H]1O
LAUROTETANINE	NCGC00385613-01	<1	COC1=CC2=C(CC3NCCC4=CC(OC)=C(OC)C2=C34)C=C1O
GALLOCATECHIN	NCGC00390246-01	<1	O[C@@H]1CC2=C(O)C=C(O)C=C2O[C@H]1C3=CC(O)=C(O)C(O)=C3
GALLOCATECHIN GALLATE, (-)-	NCGC00390250-01	<1	OC1=CC(O)=C2C[C@@H](OC(=O)C3=CC(O)=C(O)C(O)=C3)[C@@H](OC2=C1)C4=CC(O)=C(O)C(O)=C4
EICOSANOIC ACID	NCGC00475806-03	<1	CCCCCCCCCCCCCCCCCCCC(O)=O
OXYPAEONIFLORIN	NCGC00482893-01	<1	CC12CC3(O)OC(O1)C5(COC(=O)C4=CC=C(O)C=C4)C3CC25OC6OC(CO)C(O)C(O)C6O
KETO-B-BOSWELLIC ACID	NCGC00592183-01	<1	C[C@@H]1CC[C@]2(C)CC[C@]3(C)C(=CC(=O)C4[C@@]5(C)CC[C@@H](O)[C@@](C)(C5CC[C@@]34C)C(O)=O)C2[C@H]1C
PEONIDIN	NCGC00592214-01	<1	COC1=CC(=CC=C1O)C2=C(O)C=C3C(O)=CC(O)=CC3=[O+]2
PELARGONIDIN	NCGC00592246-01	<1	OC1=CC=C(C=C1)C2=C(O)C=C3C(O)=CC(O)=CC3=[O+]2
HYDROXYTRYPTOPHAN	NCGC00601952-11	<1	N[C@@H](CC1=CNC2=CC=C(O)C=C12)C(O)=O
MARITIMEIN	NCGC00163592-01	1	OC[C@H]1O[C@@H](OC2=C(O)C3=C(C=C2)C(=O)\C(O3)=C/C4=CC(O)=C(O)C=C4)[C@H](O)[C@@H](O)[C@@H]1O
ROBINETIN	NCGC00163615-01	1	OC1=CC2=C(C=C1)C(=O)C(O)=C(O2)C3=CC(O)=C(O)C(O)=C3
ASTRINGENIN	NCGC00261600-01	1	OC1=CC(\C=C\C2=CC=C(O)C(O)=C2)=CC(O)=C1
MALVIDIN	NCGC00592213-01	1	COC1=CC(=CC(OC)=C1O)C2=C(O)C=C3C(O)=CC(O)=CC3=[O+]2
1,3,5-TRIAZINE-2,4-DIAMINE, 6-CHLORO-N-ETHYL-	NCGC00254658-01	1.1	CCNC1=NC(N)=NC(Cl)=N1
FERULIC ACID	NCGC00094889-01	1.2	COC1=CC(\C=C\C(O)=O)=CC=C1O
	NCGC00095798-04	1.2	OC(=O)\C=C\C=C\C1=CC=CC=C1
	NCGC00142592-01	1.2	C\C=C1\C[N@@]2CC[C@@]34[C@H]2C[C@@H]1C(C=O)=C3NC5=CC=CC=C45
	NCGC00249888-06	1.2	CC(CNC(=O)CCC1(C)C(CC(N)=O)C2=NC1=C(C)C3=NC(=CC4=N\C(=C(C)\C5=NC2(C)C(C)(CC(N)=O)C5CCC(N)=O)C(C)(CC(N)=O)C4CCC(N)=O)C(C)(C)C3CCC(N)=O)OP([O-])(=O)OC6C(CO)OC(C6O)N7C=[N+]([Co]C#N)C8=C7C=C(C)C(C)=C8
	NCGC00160148-01	1.3	COC1=CC(O)=C(OC)C=C1C\C=C/C2=CC=CC=C2
	NCGC00160242-01	1.3	COC1=C(OC)C=C(C=C1)[C@@H]2[C@@H](O)[C@H](O)[C@@H](C)N2C
IRIDIN	NCGC00179041-02	1.3	COC1=C(OC)C(O)=CC(=C1)C2=COC3=C(C2=O)C(O)=C(OC)C(O[C@@H]4O[C@H](CO)[C@@H](O)[C@H](O)[C@H]4O)=C3
4-METHOXYPHENYL .BETA.-D-GLUCOSIDE	NCGC00351877-01	1.3	COC1=CC=C(O[C@@H]2O[C@H](CO)[C@H](O)[C@H](O)[C@H]2O)C=C1
BAICALIN	NCGC00386028-04	1.3	O[C@H]1[C@H](OC2=C(O)C(O)=C3C(=O)C=C(OC3=C2)C4=CC=CC=C4)O[C@@H]([C@@H](O)[C@@H]1O)C(O)=O
PHLORIDZIN	NCGC00142423-11	1.4	OC[C@H]1O[C@@H](OC2=C(C(=O)CCC3=CC=C(O)C=C3)C(O)=CC(O)=C2)[C@H](O)[C@@H](O)[C@@H]1O
N-METHYLANTHRANILIC ACID	NCGC00095760-01	1.5	CNC1=CC=CC=C1C(O)=O
DEMECLOCYCLINE HYDROCHLORIDE	NCGC00261106-01	1.5	CN(C)[C@H]1[C@@H]2C[C@@H]3[C@H](O)C4=C(Cl)C=CC(O)=C4C(=O)C3=C(O)[C@]2(O)C(=O)C(C(N)=O)=C1O
MORIN	NCGC00261461-01	1.5	OC1=CC=C(C(O)=C1)C2=C(O)C(=O)C3=C(O)C=C(O)C=C3O2
PROSCILLARIDIN	NCGC00344555-01	1.5	C[C@@H]1O[C@@H](O[C@H]2CC[C@]3(C)[C@H]4CC[C@]5(C)[C@H](CC[C@]5(O)[C@@H]4CCC3=C2)C6=COC(=O)C=C6)[C@H](O)[C@H](O)[C@H]1O
	NCGC00351878-01	1.5	COC1=C(O[C@@H]2O[C@H](CO)[C@H](O)[C@H](O)[C@H]2O)C=CC=C1
COSMOSIOSIDE	NCGC00095236-01	1.6	OCC1O[C@H](OC2=CC(O)=C3C(=O)C=C(OC3=C2)C4=CC=C(O)C=C4)C(O)C(O)C1O
MAREIN|	NCGC00163591-01	1.6	OC[C@H]1O[C@@H](OC2=C(O)C(O)=C(C=C2)C(=O)\C=C\C3=CC(O)=C(O)C=C3)[C@H](O)[C@@H](O)[C@@H]1O
OCHRATOXIN A	NCGC00163603-01	1.6	C[C@@H]1CC2=C(Cl)C=C(C(=O)N[C@H](CC3=CC=CC=C3)C(O)=O)C(O)=C2C(=O)O1
HYPEROSIDE	NCGC00168902-03	1.6	OC[C@H]1O[C@@H](OC2=C(OC3=C(C2=O)C(O)=CC(O)=C3)C4=CC(O)=C(O)C=C4)[C@H](O)[C@@H](O)[C@H]1O
SEPIAPTERIN	NCGC00261808-01	1.6	C[C@H](O)C(=O)C1=NC2=C(NC1)N=C(N)NC2=O
SAFROLGLYCOL	NCGC00095438-01	1.7	OCC(O)CC1=CC=C2OCOC2=C1
TRAMIPROSATE SODIUM	NCGC00260751-01	1.7	NCCCS([O-])(=O)=O
SALICYLIC ACID	NCGC00159447-08	1.8	OC(=O)C1=CC=CC=C1O
RESVERATROL	NCGC00261796-01	1.8	OC1=CC=C(\C=C\C2=CC(O)=CC(O)=C2)C=C1
BRAZILIN	NCGC00095462-03	1.9	OC1=CC=C2C3C4=C(CC3(O)COC2=C1)C=C(O)C(O)=C4
FLUPREDNISOLONE	NCGC00159474-04	1.9	C[C@]12C[C@H](O)[C@H]3[C@@H](C[C@H](F)C4=CC(=O)C=C[C@]34C)[C@@H]1CC[C@]2(O)C(=O)CO
ISOTRIFOLIN	NCGC00163571-01	1.9	OC[C@@H](O)C1O[C@@H](OC2=C(OC3=C(C2=O)C(O)=CC(O)=C3)C4=CC(O)=C(O)C=C4)[C@H](O)[C@H]1O
DIANTHRAMIDE B	NCGC00245456-03	1.9	OC(=O)C1=CC=CC=C1NC(=O)C2=CC=CC=C2
Norstictic acid	NCGC00095221-05	2	CC1=C2C(OC3=C4C(O)OC(=O)C4=C(O)C(C)=C3OC2=O)=C(C=O)C(O)=C1
APIIN	NCGC00178147-02	2	OC[C@H]1O[C@@H](OC2=CC3=C(C(=O)C=C(O3)C4=CC=C(O)C=C4)C(O)=C2)[C@H](O[C@@H]5OC[C@](O)(CO)[C@H]5O)[C@@H](O)[C@@H]1O
TUBERCIDIN	NCGC00163638-01	2.1	NC1=C2C=CN([C@@H]3O[C@H](CO)[C@@H](O)[C@H]3O)C2=NC=N1
ZEAXANTHIN	NCGC00181020-01	2.1	CC(\C=C\C=C(/C)C=CC1=C(C)C[C@@H](O)CC1(C)C)=C/C=C/C=C(C)/C=C/C=C(C)/C=C/C2=C(C)C[C@@H](O)CC2(C)C
LUTEOLIN	NCGC00016467-12	2.2	OC1=CC2=C(C(=O)C=C(O2)C3=CC(O)=C(O)C=C3)C(O)=C1
SINOMENINE	NCGC00161641-05	2.2	COC1=C[C@@H]2[C@@H]3CC4=C(C(O)=C(OC)C=C4)[C@]2(CCN3C)CC1=O
DATISCETIN	NCGC00163533-01	2.2	OC1=CC2=C(C(O)=C1)C(=O)C(O)=C(O2)C3=C(O)C=CC=C3
	NCGC00163577-02	2.2	COC1=CC2=C(C=CC(=O)O2)C=C1O
PHLORETIN	NCGC00261697-01	2.2	OC1=CC=C(CCC(=O)C2=C(O)C=C(O)C=C2O)C=C1
CINTRIAMIDE	NCGC00253714-01	2.3	COC1=CC(=CC(OC)=C1OC)\C=C\C(N)=O
KYNURAMINE	NCGC00163347-01	2.4	NCCC(=O)C1=CC=CC=C1N
Pinoline	NCGC00260687-01	2.5	COC1=CC=C2NC3=C(CCNC3)C2=C1
Rhetsinine	NCGC00095696-04	2.6	CNC1=CC=CC=C1C(=O)N2CCC3=C(NC4=CC=CC=C34)C2=O
	NCGC00095742-01	2.7	CC1=C(C(O)=O)C(O)=C(C=O)C(O)=C1
	NCGC00179019-03	2.7	CC(=O)O[C@@H]1C[C@H](OC(C)=O)[C@@]2(C)C(C[C@@H](OC(C)=O)[C@]3(C)C2CC[C@@]4(C)[C@@H](OC(=O)[C@H]5O[C@@]345)C6=COC=C6)C1(C)C
3,5-DIMETHYL-1,2-CYCLOPENTANEDIONE	NCGC00256668-01	2.7	CC1CC(C)C(=O)C1=O
FLOPROPIONE	NCGC00094817-05	2.8	CCC(=O)C1=C(O)C=C(O)C=C1O
NICOTINE N'-OXIDE	NCGC00163361-01	2.8	CN1(=O)CCC[C@@H]1C2=CN=CC=C2
6-HYDROXYMELATONIN	NCGC00261297-01	2.8	COC1=CC2=C(NC=C2CCNC(C)=O)C=C1O
MELATONIN	NCGC00261472-01	2.8	COC1=CC2=C(NC=C2CCNC(C)=O)C=C1
DIHYDROAFLATOXINE B1	NCGC00347116-02	2.8	COC1=C2C3=C(C(=O)CC3)C(=O)OC2=C4[C@@H]5CCO[C@@H]5OC4=C1
KUMATAKENIN B	NCGC00096029-02	2.9	OC1=CC=C(C=C1)C2=CC(=O)C3=C(O2)C=C(O)C=C3
SENNOSIDE B	NCGC00095095-04	3	OCC1O[C@@H](OC2=CC=CC3=C2C(=O)C4=C(O)C=C(C=C4[C@@H]3[C@H]5C6=CC(=CC(O)=C6C(=O)C7=C5C=CC=C7O[C@@H]8OC(CO)C(O)C(O)C8O)C(O)=O)C(O)=O)C(O)C(O)C1O
3-O-METHYLDOPA	NCGC00163350-01	3.1	COC1=CC(C[C@H](N)C(O)=O)=CC=C1O
\LYCORINE HYDROCHLORIDE	NCGC00163413-03	3.2	O[C@H]1C=C2CCN3CC4=CC5=C(OCO5)C=C4[C@@H]([C@@H]23)[C@@H]1O
PENTAGALLOYLGLUCOSE	NCGC00180839-03	3.2	OC1=CC(=CC(O)=C1O)C(=O)OC[C@H]2O[C@@H](OC(=O)C3=CC(O)=C(O)C(O)=C3)[C@H](OC(=O)C4=CC(O)=C(O)C(O)=C4)[C@@H](OC(=O)C5=CC(O)=C(O)C(O)=C5)[C@@H]2OC(=O)C6=CC(O)=C(O)C(O)=C6
	NCGC00254206-01	3.3	C\C([O-])=C1/C(=O)OC(C)=CC1=O
AMPHOTERICIN B	NCGC00090808-08	3.4	C[C@H]1O[C@@H](O[C@@H]2C[C@@H]3O[C@@](O)(C[C@H](O)[C@H]3C(O)=O)C[C@@H](O)C[C@@H](O)[C@H](O)CC[C@@H](O)C[C@@H](O)CC(=O)O[C@@H](C)[C@H](C)[C@H](O)[C@@H](C)\C=C\C=C\C=C\C=C\C=C\C=C\C=C\2)[C@@H](O)[C@@H](N)[C@@H]1O
ROSMARINIC ACID	NCGC00094959-01	3.4	OC(=O)C(CC1=CC=C(O)C(O)=C1)OC(=O)\C=C\C2=CC=C(O)C(O)=C2
ANABASINE	NCGC00255520-01	3.4	C1CC[C@H](NC1)C2=CN=CC=C2
CHLORAMPHENICOL	NCGC00091011-02	3.5	OC[C@@H](NC(=O)C(Cl)Cl)[C@H](O)C1=CC=C(C=C1)N(=O)=O
β-Lumicolchicine	NCGC00179531-02	3.6	COC1=C[C@H]2[C@H](C3=C2C4=C(CC[C@@H]3NC(C)=O)C=C(OC)C(OC)=C4OC)C1=O
Rifampicin	NCGC00022678-04	3.7	CO[C@H]1\C=C\O[C@@]2(C)OC3=C(C2=O)C4=C(O)C(\C=N\N5CCN(C)CC5)=C(NC(=O)C(C)=C\C=C\[C@H](C)[C@H](O)[C@@H](C)[C@@H](O)[C@@H](C)[C@H](OC(C)=O)[C@@H]1C)C(O)=C4C(O)=C3C
DIHYDROTANSHINONE I	NCGC00163651-02	3.7	C[C@H]1COC2=C1C(=O)C(=O)C3=C2C=CC4=C3C=CC=C4C
MEPREDNISONE	NCGC00182851-03	3.7	C[C@H]1C[C@H]2[C@@H]3CCC4=CC(=O)C=C[C@]4(C)[C@H]3C(=O)C[C@]2(C)[C@@]1(O)C(=O)CO
DAPHNETIN	NCGC00261015-01	3.8	OC1=CC=C2C=CC(=O)OC2=C1O
CIS BETA OCIMENE	NCGC00256046-01	3.9	CC(C)=CCC=C(C)C=C
CHARTREUSIN	NCGC00163668-01	4	CO[C@H]1[C@@H](O)[C@@H](C)O[C@H](O[C@H]2[C@H](OC3=C4C(=CC=C3)C(O)=C5C(=O)OC6=C7C(C(=O)OC4=C57)=C(C)C=C6)O[C@H](C)[C@H](O)[C@@H]2O)[C@@H]1O
KINETIN	NCGC00255418-01	4	C(NC1=C2N=CN=C2N=CN1)C3=CC=CO3
JUGLONE	NCGC00095247-03	4.1	OC1=C2C(=O)C=CC(=O)C2=CC=C1
RASPBERRY KETONE	NCGC00255780-01	4.1	CC(=O)CCC1=CC=C(O)C=C1
ISOBIXIN	NCGC00095752-02	4.2	COC(=O)\C=C\C(C)=C\C=C\C(C)=C\C=C\C=C(C)\C=C\C=C(C)\C=C\C(O)=O
QUERCITURONE	NCGC00168861-02	4.2	O[C@@H]1[C@@H](O)[C@H](O)[C@H](O[C@H]1OC2=C(OC3=C(C(O)=CC(O)=C3)C2=O)C4=CC(O)=C(O)C=C4)C(O)=O
	NCGC00095729-01	4.5	OC1=CC=C(\C=C\C=O)C=C1
2,3-DIMETHOXYNAPHTHOQUINONE	NCGC00261084-01	4.7	COC1=C(OC)C(=O)C2=C(C=CC=C2)C1=O
DELPHINIDIN CATION	NCGC00592212-02	4.7	OC1=CC2=[O+]C(C3=CC(O)=C(O)C(O)=C3)=C(O)C=C2C(O)=C1
	NCGC00160271-01	4.8	CC1=C(O)C2=C(C(O)=C1)C(=O)C(O)=C(O)C2=O
	NCGC00343740-01	4.8	COC1=CC(C=C2C(=O)NC3=CC=CC=C23)=CC(OC)=C1O
XANTHOPHYLL	NCGC00476107-01	5	CC(\C=C\C=C(C)\C=C\[C@H]1C(C)=C[C@H](O)CC1(C)C)=C/C=C/C=C(C)/C=C/C=C(C)/C=C/C2=C(C)C[C@@H](O)CC2(C)C
LOMOFUNGIN	NCGC00160392-03	5.1	COC(=O)C1=CC=C(O)C2=NC3=C(N=C12)C(O)=CC(O)=C3C=O
	NCGC00163606-01	5.3	OC1N2CCCC2=NC3=C1C=CC=C3
ALOIN A	NCGC00183867-01	5.4	OC[C@H]1O[C@H]([C@H](O)[C@@H](O)[C@@H]1O)[C@H]2C3=C(C(O)=CC=C3)C(=O)C4=C2C=C(CO)C=C4O
CANADINE	NCGC00173359-08	5.5	COC1=C(OC)C2=C(CC3N(CCC4=C3C=C5OCOC5=C4)C2)C=C1
VANILLINMANDELIC ACID	NCGC00261287-01	5.6	COC1=C(O)C=CC(=C1)C(O)C(O)=O
NATAMYCIN	NCGC00016686-04	5.7	C[C@@H]1O[C@@H](O[C@H]2C[C@@H]3O[C@@](O)(C[C@@H](O)[C@H]3C(O)=O)C[C@@H](O)C[C@H]4O[C@@H]4C=CC(=O)O[C@@H](C)CC=CC=CC=CC=C2)[C@H](O)[C@H](N)[C@@H]1O
	NCGC00160270-01	5.7	C\C=C(/C)C(=O)O[C@H]1CC(C)=C2[C@H]([C@@H]3OC(=O)[C@@](C)(OC(=O)C=C(C)C)C13)C(C)=CC2=O
	NCGC00260786-01	5.7	CC(=O)NCCC1=CNC2=C1C=CC=C2
VINBLASTINE	NCGC00344583-01	5.7	CC[C@]1(O)C[C@@H]2C[N@](C1)CCC3=C(NC4=C3C=CC=C4)[C@@](C2)(C(=O)OC)C5=C(OC)C=C6N(C)[C@@H]7[C@]8(CCN9CC=C[C@](CC)([C@@H]89)[C@@H](OC(C)=O)[C@]7(O)C(=O)OC)C6=C5
	NCGC00095734-01	5.8	COC1=CC=C(C=C1)C2CC(=O)C3=CC=C(OC)C=C3O2
BERGAMOTTIN	NCGC00161832-01	5.8	CC(C)=CCC\C(C)=C\COC1=C2C=CC(=O)OC2=CC3=C1C=CO3
LAVENDUSTIN B	NCGC00163670-01	5.9	OC(=O)C1=CC(=CC=C1O)N(CC2=CC=CC=C2O)CC3=CC=CC=C3O
Epibatidine dihydrochloride	NCGC00247722-01	5.9	ClC1=NC=C(C=C1)[C@@H]2C[C@H]3CC[C@@H]2N3
CROCIN	NCGC00160471-02	6.1	CC(\C=C\C=C(/C)C(=O)O[C@@H]1O[C@H](CO[C@@H]2O[C@H](CO)[C@@H](O)[C@H](O)[C@H]2O)[C@@H](O)[C@H](O)[C@H]1O)=C/C=C/C=C(C)/C=C/C=C(\C)C(=O)O[C@@H]3O[C@H](CO[C@@H]4O[C@H](CO)[C@@H](O)[C@H](O)[C@H]4O)[C@@H](O)[C@H](O)[C@H]3O
HYPERICIN	NCGC00163378-03	6.4	CC1=C2C3=C(C)C=C(O)C4=C3C5=C6C2=C(C(O)=C1)C(=O)C7=C6C(=C(O)C=C7O)C8=C5C(C4=O)=C(O)C=C8O
RHYNCHOPHYLLINE	NCGC00482767-02	6.5	CC[C@@H]1CN2CC[C@@]3([C@@H]2C[C@@H]1\C(=C/OC)C(=O)OC)C(=O)NC4=CC=CC=C34
N-FORMYL-N-DEACETYLCOLCHICINE	NCGC00163534-02	6.6	COC1=CC2=C(C(OC)=C1OC)C3=CC=C(OC)C(=O)C=C3[C@H](CC2)NC=O
SPIRAMYCIN I	NCGC00263872-02	6.6	CO[C@H]1[C@H](O)CC(=O)O[C@@H](C)C\C=C\C=C\[C@H](O[C@H]2CC[C@@H]([C@@H](C)O2)N(C)C)[C@H](C)C[C@H](CC=O)[C@@H]1O[C@@H]3O[C@H](C)[C@@H](O[C@H]4C[C@@](C)(O)[C@H](O)[C@H](C)O4)[C@@H]([C@H]3O)N(C)C
	NCGC00182562-01	6.7	OCC(=O)C1=CNC2=CC=CC=C12
TERREIC ACID	NCGC00025148-01	6.8	CC1=C(O)C(=O)[C@@H]2O[C@@H]2C1=O
TANSHINONE I	NCGC00247624-02	6.8	CC1=COC2=C1C(=O)C(=O)C3=C4C=CC=C(C)C4=CC=C23
DEETHYLATRAZINE	NCGC00254972-01	6.8	CC(C)NC1=NC(N)=NC(Cl)=N1
RIVANICLINE	NCGC00024969-05	7.1	CNCC\C=C\C1=CN=CC=C1
CORTISONE	NCGC00260925-01	7.1	C[C@]12CC(=O)[C@H]3[C@@H](CCC4=CC(=O)CC[C@]34C)[C@@H]1CC[C@]2(O)C(=O)CO
N-METHYLSEROTONIN	NCGC00261428-01	7.1	CNCCC1=CNC2=C1C=C(O)C=C2
AFLATOXIN B1	NCGC00247669-04	7.2	COC1=CC2=C([C@@H]3C=CO[C@@H]3O2)C4=C1C5=C(C(=O)CC5)C(=O)O4
.ALPHA.-TOCOPHERYLQUINONE	NCGC00351850-01	7.2	CC(C)CCC[C@@H](C)CCC[C@@H](C)CCC[C@@](C)(O)CCC1=C(C)C(=O)C(C)=C(C)C1=O
SPIRAMYCIN II	NCGC00185767-01	7.6	CO[C@H]1[C@@H](CC(=O)O[C@H](C)CC=CC=C[C@H](O[C@@H]2CC[C@@H]([C@@H](C)O2)N(C)C)[C@H](C)C[C@H](CC=O)[C@@H]1O[C@@H]3O[C@H](C)[C@@H](O[C@H]4C[C@@](C)(O)[C@@H](O)[C@H](C)O4)[C@@H]([C@H]3O)N(C)C)OC(C)=O
TRIACSIN C	NCGC00189325-01	8.1	CCC\C=C\C\C=C\C=C\C=N\NN=O
HUPERZINE A	NCGC00263655-01	8.1	C\C=C1\[C@@H]2CC3=C(C=CC(=O)N3)[C@@]1(N)CC(C)=C2
N-DEACETYLCOLCHICEINE	NCGC00179572-03	8.2	COC1=C(OC)C(OC)=C2C(CC[C@H](N)C3=CC(=O)C(O)=CC=C23)=C1
CYCLAMEN ALDEHYDE	NCGC00254985-01	8.2	CC(CC1=CC=C(C=C1)C(C)C)C=O
NORNICOTINE	NCGC00163364-01	8.4	C1CNC(C1)C2=CN=CC=C2
	NCGC00179405-02	8.5	COC1=C(O)C=CC(=C1)C(=O)OC2C[C@@H]3CC[C@H](C2)N3C
ISOTRETINOIN	NCGC00261766-01	8.7	CC(\C=C\C1=C(C)CCCC1(C)C)=C/C=C/C(C)=C\C(O)=O
ROXATIDINE ACETATE HYDROCHLORIDE	NCGC00167499-02	8.9	CC(=O)OCC(=O)NCCCOC1=CC=CC(CN2CCCCC2)=C1
4'-DEMETHYLEPIPODOPHYLLOTOXIN	NCGC00161927-03	9.1	COC1=CC(=CC(OC)=C1O)[C@H]2C3C(COC3=O)[C@H](O)C4=C2C=C5OCOC5=C4
BETA CAROTENE	NCGC00096081-06	9.2	CC(\C=C\C=C(C)\C=C\C1=C(C)CCCC1(C)C)=C/C=C/C=C(C)/C=C/C=C(C)/C=C/C2=C(C)CCCC2(C)C
2,4,5-TRIHYDROXY-DL-PHENYLALANINE	NCGC00261318-01	9.3	NC(CC1=C(O)C=C(O)C(O)=C1)C(O)=O
	NCGC00163352-01	9.4	COC1=CC2=C(NC=C2CCO)C=C1
ANATOXIN I	NCGC00162392-02	9.5	CC(=O)C1=CCCC2CCC1N2
	NCGC00017388-05	9.6	CC(=O)C1=C(O)C(C)=C(O)C2=C1OC3=CC(=O)C(C(C)=O)=C(O)[C@@]23C
HERNANDEZINE	NCGC00163562-01	9.7	COC1=CC2=C3C=C1OC4=C5[C@H](CC6=CC(OC7=CC=C(C[C@@H]3N(C)CC2)C=C7)=C(OC)C=C6)N(C)CCC5=C(OC)C(OC)=C4OC
IBERVERIN	NCGC00256650-01	9.7	CSCCCN=C=S
MILBEMYCIN A4	NCGC00254847-01	9.9	CC[C@H]1O[C@]2(CC[C@@H]1C)C[C@@H]3C[C@@H](CC=C(C)C[C@@H](C)C=CC=C4CO[C@@H]5[C@H](O)C(C)=C[C@@H](C(=O)O3)[C@]45O)O2
HYMECROMONE	NCGC00257522-01	9.9	CC1=CC(=O)OC2=C1C=CC(O)=C2
